# Supplementary material for: Mapping the dynamics of force transduction at cell–cell junctions of epithelial clusters
Source: eLife. 2014 Dec 5;3:e03282. doi: 10.7554/eLife.03282 (PMC4300730; doi:10.7554/eLife.03282)
Supplement: Source code 1. — DOI: http://dx.doi.org/10.7554/eLife.03282.024 [file elife03282s001.zip]

Archive with 69 entries (62 files):
- eLife03282_cellCellForceAnalysis_codes/
- eLife03282_cellCellForceAnalysis_codes/.DS_Store
- eLife03282_cellCellForceAnalysis_codes/calcElEnergies/
- eLife03282_cellCellForceAnalysis_codes/calcElEnergies/.DS_Store
- eLife03282_cellCellForceAnalysis_codes/calcElEnergies/assumedForce.m
- eLife03282_cellCellForceAnalysis_codes/calcElEnergies/boussinesqGreens.m
- eLife03282_cellCellForceAnalysis_codes/calcElEnergies/calcElEnergies.m
- eLife03282_cellCellForceAnalysis_codes/calcElEnergies/fwdSolution.m
- eLife03282_cellCellForceAnalysis_codes/clusterAnalysis/
- eLife03282_cellCellForceAnalysis_codes/clusterAnalysis/.DS_Store
- eLife03282_cellCellForceAnalysis_codes/clusterAnalysis/assFcWithCells.m
- eLife03282_cellCellForceAnalysis_codes/clusterAnalysis/calcCurveLength.m
- eLife03282_cellCellForceAnalysis_codes/clusterAnalysis/calcIntfacialStress.m
- eLife03282_cellCellForceAnalysis_codes/clusterAnalysis/circMesh.m
- eLife03282_cellCellForceAnalysis_codes/clusterAnalysis/clusterAnalysis.m
- eLife03282_cellCellForceAnalysis_codes/clusterAnalysis/createConctField.m
- eLife03282_cellCellForceAnalysis_codes/clusterAnalysis/createNetwork.m
- eLife03282_cellCellForceAnalysis_codes/clusterAnalysis/createTwoCellIntf.m
- eLife03282_cellCellForceAnalysis_codes/clusterAnalysis/cutIntfWithMask.m
- eLife03282_cellCellForceAnalysis_codes/clusterAnalysis/definePDEmodelAllNeumann.m
- eLife03282_cellCellForceAnalysis_codes/clusterAnalysis/findNearestEdge.m
- eLife03282_cellCellForceAnalysis_codes/clusterAnalysis/findNearestNode.m
- eLife03282_cellCellForceAnalysis_codes/clusterAnalysis/gfun_poisson_ratio.m
- eLife03282_cellCellForceAnalysis_codes/clusterAnalysis/gfun_youngs_mod.m
- eLife03282_cellCellForceAnalysis_codes/clusterAnalysis/identifySpecialCells.m
- eLife03282_cellCellForceAnalysis_codes/clusterAnalysis/perfClusterAnalysis.m
- eLife03282_cellCellForceAnalysis_codes/clusterAnalysis/perfIntMeasures.m
- eLife03282_cellCellForceAnalysis_codes/clusterAnalysis/perfNetworkAnalysis.m
- eLife03282_cellCellForceAnalysis_codes/clusterAnalysis/plotCellNetwork.m
- eLife03282_cellCellForceAnalysis_codes/clusterAnalysis/plotClusterAnalysis.m
- eLife03282_cellCellForceAnalysis_codes/clusterAnalysis/postProcSol.m
- eLife03282_cellCellForceAnalysis_codes/clusterAnalysis/propagateForces.m
- eLife03282_cellCellForceAnalysis_codes/clusterAnalysis/trackNetwork.m
- eLife03282_cellCellForceAnalysis_codes/cutOutForceFieldManyCells/
- eLife03282_cellCellForceAnalysis_codes/cutOutForceFieldManyCells/.DS_Store
- eLife03282_cellCellForceAnalysis_codes/cutOutForceFieldManyCells/bresenham.m
- eLife03282_cellCellForceAnalysis_codes/cutOutForceFieldManyCells/calcCellArea.m
- eLife03282_cellCellForceAnalysis_codes/cutOutForceFieldManyCells/cellPerim.m
- eLife03282_cellCellForceAnalysis_codes/cutOutForceFieldManyCells/compPts.m
- eLife03282_cellCellForceAnalysis_codes/cutOutForceFieldManyCells/countEntries.m
- eLife03282_cellCellForceAnalysis_codes/cutOutForceFieldManyCells/createPixelPath.m
- eLife03282_cellCellForceAnalysis_codes/cutOutForceFieldManyCells/cutOutForceFieldManyCells.m
- eLife03282_cellCellForceAnalysis_codes/cutOutForceFieldManyCells/filterGauss2D.m
- eLife03282_cellCellForceAnalysis_codes/cutOutForceFieldManyCells/findVectorFieldInMask.m
- eLife03282_cellCellForceAnalysis_codes/cutOutForceFieldManyCells/firstMinAfterFirstMaxSeg.m
- eLife03282_cellCellForceAnalysis_codes/cutOutForceFieldManyCells/fsFigure.m
- eLife03282_cellCellForceAnalysis_codes/cutOutForceFieldManyCells/getFileListFromFolder.m
- eLife03282_cellCellForceAnalysis_codes/cutOutForceFieldManyCells/getFilenameBody.m
- eLife03282_cellCellForceAnalysis_codes/cutOutForceFieldManyCells/getFileStackNames.m
- eLife03282_cellCellForceAnalysis_codes/cutOutForceFieldManyCells/histogram.m
- eLife03282_cellCellForceAnalysis_codes/cutOutForceFieldManyCells/integrateForceField.m
- eLife03282_cellCellForceAnalysis_codes/cutOutForceFieldManyCells/intersecMaskPolygon.m
- eLife03282_cellCellForceAnalysis_codes/cutOutForceFieldManyCells/isOnCurve.m
- eLife03282_cellCellForceAnalysis_codes/cutOutForceFieldManyCells/padarrayXT.m
- eLife03282_cellCellForceAnalysis_codes/cutOutForceFieldManyCells/removeDoublePoints.m
- eLife03282_cellCellForceAnalysis_codes/cutOutForceFieldManyCells/thresholdFluorescenceImage.m
- eLife03282_cellCellForceAnalysis_codes/cutOutForceFieldManyCells/updateConstrForceField.m
- eLife03282_cellCellForceAnalysis_codes/GPL-License.txt
- eLife03282_cellCellForceAnalysis_codes/NgBesserEtAl_eLife.03282_scripts_readme.docx
- eLife03282_cellCellForceAnalysis_codes/sampleData/
- eLife03282_cellCellForceAnalysis_codes/sampleData/.DS_Store
- eLife03282_cellCellForceAnalysis_codes/sampleData/data/
- eLife03282_cellCellForceAnalysis_codes/sampleData/data/.DS_Store
- eLife03282_cellCellForceAnalysis_codes/sampleData/data/6EcadFinal/
- eLife03282_cellCellForceAnalysis_codes/sampleData/data/6EcadFinal/.DS_Store
- eLife03282_cellCellForceAnalysis_codes/sampleData/data/6EcadFinal/registered_registered_2010_09_23_TFM__w3491 with shutter_s12_t169.tif
- eLife03282_cellCellForceAnalysis_codes/sampleData/data/6EcadFinal/registered_registered_2010_09_23_TFM__w3491 with shutter_s12_t170.tif
- eLife03282_cellCellForceAnalysis_codes/sampleData/displField.mat
- eLife03282_cellCellForceAnalysis_codes/sampleData/forceField.mat
