# Supplementary material for: Mapping the dynamics of force transduction at cell–cell junctions of epithelial clusters
Source: eLife. 2014 Dec 5;3:e03282. doi: 10.7554/eLife.03282 (PMC4300730; doi:10.7554/eLife.03282)
Supplement: Source code 1. — DOI: http://dx.doi.org/10.7554/eLife.03282.024 [file elife03282s001.zip › eLife03282_cellCellForceAnalysis_codes/calcElEnergies/boussinesqGreens.m]

function [G]=boussinesqGreens(i,j,x,y,E)
% This Greensfunction is only valid for v=0.5;
%
% Copyright (C) 2015 LCCB 
%
% This file is part of the cell-cell force analysis package (Ng, Besser et al.,
% eLife, 2014). 
% 
% The cell-cell force analysis package is free software: you can redistribute
% it and/or modify it under the terms of the GNU General Public License as 
% published by the Free Software Foundation, either version 3 of the License, or
% (at your option) any later version.
% 
% The cell-cell force analysis package is distributed in the hope that it will 
% be useful but WITHOUT ANY WARRANTY; without even the implied warranty of
% MERCHANTABILITY or FITNESS FOR A PARTICULAR PURPOSE.  See the
% GNU General Public License for more details. <http://www.gnu.org/licenses/>.
% 
% Please cite the following if you find the software or any of its components 
% helpful:
% 
% Ng, M.R.*, Besser, A.*, Brugge, J.S., Danuser, G. 
% Mapping the dynamics of force transduction at cell-cell junctions of 
% epithelial clusters. 
% eLife 2014;10.7554/eLife.03282 
% DOI:<http://dx.doi.org/10.7554/eLife.03282>

v=0.5;

r=sqrt(x.^2+y.^2);
preFactor=(1+v)./(pi.*E.*r.^3);

if i==1 && j==1 
    G=preFactor.*((1-v).*r.^2+v.*x.^2);
elseif (i==1 && j==2) || (i==2 && j==1) 
    G=v*preFactor.*x.*y;
elseif i==2 && j==2 
    G=preFactor.*((1-v).*r.^2+v.*y.^2);
else
    'something went wrong'
end

%remove the NaN if the Greensfunction has been evaluated at zero.
nanMat=isnan(G);
if sum(nanMat(:))>0
    %display('The Boussinesq Greensfunction has been evaluated at zero')
    %display('To resolve this, the maximal value has been set')
    %G(nanMat)=max(max(G));
    
    %display('To resolve this, this value has been set to zero')
    G(nanMat)=0;
end
