# Supplementary material for: Mapping the dynamics of force transduction at cell–cell junctions of epithelial clusters
Source: eLife. 2014 Dec 5;3:e03282. doi: 10.7554/eLife.03282 (PMC4300730; doi:10.7554/eLife.03282)
Supplement: Source code 1. — DOI: http://dx.doi.org/10.7554/eLife.03282.024 [file elife03282s001.zip › eLife03282_cellCellForceAnalysis_codes/clusterAnalysis/assFcWithCells.m]

function [fc1,fc2,cellInNv,cellAwNv]=assFcWithCells(constrForceField,frame,edgeId,fc,char)
% Copyright (C) 2015 LCCB 
%
% This file is part of the cell-cell force analysis package (Ng, Besser et al.,
% eLife, 2014). 
% 
% The cell-cell force analysis package is free software: you can redistribute
% it and/or modify it under the terms of the GNU General Public License as 
% published by the Free Software Foundation, either version 3 of the License, or
% (at your option) any later version.
% 
% The cell-cell force analysis package is distributed in the hope that it will 
% be useful but WITHOUT ANY WARRANTY; without even the implied warranty of
% MERCHANTABILITY or FITNESS FOR A PARTICULAR PURPOSE.  See the
% GNU General Public License for more details. <http://www.gnu.org/licenses/>.
% 
% Please cite the following if you find the software or any of its components 
% helpful:
% 
% Ng, M.R.*, Besser, A.*, Brugge, J.S., Danuser, G. 
% Mapping the dynamics of force transduction at cell-cell junctions of 
% epithelial clusters. 
% eLife 2014;10.7554/eLife.03282 
% DOI:<http://dx.doi.org/10.7554/eLife.03282>

edge=constrForceField{frame}.network.edge{edgeId};
pt1=round(edge.intf_internal(floor(end/2),:)+10*edge.nVec_internal);
pt2=round(edge.intf_internal(floor(end/2),:)-10*edge.nVec_internal);

nodes=edge.nodes;
% for cellId=nodes
%     figure(cellId)
%     imagesc(constrForceField{frame}.cell{cellId}.mask)
%     hold on
%     plot(pt1(1),pt1(2),'or')
%     plot(pt2(1),pt2(2),'xb')
% end
%

cellInNv=[];
cellAwNv=[];

% find the cells to which these points belong:
for cellId=nodes
    currMask=constrForceField{frame}.cell{cellId}.mask;
    [xMax,yMax]=size(currMask);
    if pt1(1)<=yMax && pt1(2)<=xMax && currMask(pt1(2),pt1(1))
        cellInNv=cellId;
    end
    
    if pt2(1)<=yMax && pt2(2)<=xMax && currMask(pt2(2),pt2(1))
        cellAwNv=cellId;
    end
end

% if we couldn't find the cell automatically, find it by hand. This happens
% very rarely:
if isempty(cellInNv) || isempty(cellAwNv)
    mask1=nodes(1)*constrForceField{frame}.cell{nodes(1)}.mask;
    mask2=nodes(2)*constrForceField{frame}.cell{nodes(2)}.mask;
    [rows1,cols1]=size(mask1);
    [rows2,cols2]=size(mask2);
    rowMax=max(rows1,rows2);
    colMax=max(cols1,cols2);
    if rows1<rowMax || cols1<colMax
        mask1(rowMax,colMax)=0;
    end
    if rows2<rowMax || cols2<colMax
        mask2(rowMax,colMax)=0;
    end    
    combMask=mask1+mask2;
    
    imagesc(combMask)
    colormap jet;
    colorbar;
    hold on;
    plot(pt1(1),pt1(2),'or');
    plot(pt2(1),pt2(2),'xb');
    hold off;
    center1=constrForceField{frame}.cell{nodes(1)}.center;
    center2=constrForceField{frame}.cell{nodes(2)}.center;
    text(center1(1),center1(2),num2str(nodes(1)));
    text(center2(1),center2(2),num2str(nodes(2)));
    title(['pt1=or; pt2=xb; frame= ',num2str(frame)]);
    if isempty(cellInNv)
        cellInNv=input('Enter cell ID of point pt1=or: ');
    end
    if isempty(cellAwNv)
        cellAwNv=input('Enter cell ID of point pt2=xb: ');
    end        
end


% check with the nodes connected to the edge:
if cellInNv==nodes(1) && cellAwNv==nodes(2)
    if char.status==-1
        fc1=-fc;
        fc2= fc;
    elseif char.status==1
        fc1= fc;
        fc2=-fc;
    elseif char.status==0
        % char.val =[ort_wghtd_mean ort_raw_mean];
        % the default is to take the weighted orientation:
        if char.val(1)<=0
            fc1=-fc;
            fc2= fc;
        else
            fc1= fc;
            fc2=-fc;
        end
    end
elseif cellInNv==nodes(2) && cellAwNv==nodes(1)
    if char.status==-1
        fc1= fc;
        fc2=-fc;
    elseif char.status==1
        fc1=-fc;
        fc2= fc;
    elseif char.status==0
        % char.val =[ort_wghtd_mean ort_raw_mean];
        % the default is to take the weighted orientation:
        if char.val(1)<=0
            fc1= fc;
            fc2=-fc;
        else
            fc1=-fc;
            fc2= fc;
        end
    end    
else
    display('!!!!!!!!!!!!!!!!!!!!!!!!!!!!!!!!!!!!!!!!!!!')
    display('Couldnt associate cluster forces with cells')
    display('!!!!!!!!!!!!!!!!!!!!!!!!!!!!!!!!!!!!!!!!!!!')
    input('Report to Achim and hit [enter] to continue:...')
    cellInNv=NaN;
    cellAwNv=NaN;
    
    fc1= NaN;
    fc2= NaN;
end
    

 
