# Supplementary material for: Mapping the dynamics of force transduction at cell–cell junctions of epithelial clusters
Source: eLife. 2014 Dec 5;3:e03282. doi: 10.7554/eLife.03282 (PMC4300730; doi:10.7554/eLife.03282)
Supplement: Source code 1. — DOI: http://dx.doi.org/10.7554/eLife.03282.024 [file elife03282s001.zip › eLife03282_cellCellForceAnalysis_codes/clusterAnalysis/calcCurveLength.m]

function curveLength=calcCurveLength(curve,dPts,hole)
% Input: 
% curve:    Nx2 Matrix, with the first colum beeing the x-coordinates and
%           the second column beeing the y-coordinate.
% dPts:     steps, to smooth pixel-curves.
% hole:     sometimes there are holes in the cluster that might want to be
%           substracted from the total length.
%
% Copyright (C) 2015 LCCB 
%
% This file is part of the cell-cell force analysis package (Ng, Besser et al.,
% eLife, 2014). 
% 
% The cell-cell force analysis package is free software: you can redistribute
% it and/or modify it under the terms of the GNU General Public License as 
% published by the Free Software Foundation, either version 3 of the License, or
% (at your option) any later version.
% 
% The cell-cell force analysis package is distributed in the hope that it will 
% be useful but WITHOUT ANY WARRANTY; without even the implied warranty of
% MERCHANTABILITY or FITNESS FOR A PARTICULAR PURPOSE.  See the
% GNU General Public License for more details. <http://www.gnu.org/licenses/>.
% 
% Please cite the following if you find the software or any of its components 
% helpful:
% 
% Ng, M.R.*, Besser, A.*, Brugge, J.S., Danuser, G. 
% Mapping the dynamics of force transduction at cell-cell junctions of 
% epithelial clusters. 
% eLife 2014;10.7554/eLife.03282 
% DOI:<http://dx.doi.org/10.7554/eLife.03282>

% In order to calculate the interfacial length, we take only every 10th
% point:
if isempty(dPts)
    dPts=10;
end


curve_sparse=curve(1:dPts:end,:);

% if the last point is skipped, enter it:
if ~compPts(curve(end,:),curve_sparse(end,:))
    curve_sparse(end+1,:)=curve(end,:);
end

curveLength=sum(sqrt(sum((curve_sparse(2:end,:)-curve_sparse(1:end-1,:)).^2,2)));

% If there are holes, then reduce the curveLength by the length of all
% intersections with holes.
if nargin > 2 && ~isempty(hole)
    holeLength=zeros(1,length(hole));
    for holeId=1:length(hole)
        % Intersect the interface with the hole:
        min_x=min(min(hole{holeId}.curve(:,1)),min(curve(:,1)));
        min_y=min(min(hole{holeId}.curve(:,2)),min(curve(:,2)));
        
        curveHole(:,1)=hole{holeId}.curve(:,1)-min_x+1;
        curveHole(:,2)=hole{holeId}.curve(:,2)-min_y+1;
        
        curveIn(:,1)=curve(:,1)-min_x+1;
        curveIn(:,2)=curve(:,2)-min_y+1;        
        
        max_x=max(max(curveHole(:,1)),max(curveIn(:,1)));
        max_y=max(max(curveHole(:,2)),max(curveIn(:,2)));
        BWmask=zeros(max_y,max_x);
        indHole =sub2ind(size(BWmask),curveHole(:,2), curveHole(:,1));
        indCurve=sub2ind(size(BWmask),curveIn(:,2), curveIn(:,1));       
        BWmask(indHole)=1;
        BWmaskHole = imfill(BWmask,'holes');
        checkVec=BWmaskHole(indCurve);
        interSec=curve(checkVec==1,:);
        if ~isempty(interSec)
            holeLength(holeId)=calcCurveLength(interSec,dPts);
        end
        
        clear curveHole curveIn;
    end
    curveLength=curveLength-sum(holeLength);
end
