# Supplementary material for: Mapping the dynamics of force transduction at cell–cell junctions of epithelial clusters
Source: eLife. 2014 Dec 5;3:e03282. doi: 10.7554/eLife.03282 (PMC4300730; doi:10.7554/eLife.03282)
Supplement: Source code 1. — DOI: http://dx.doi.org/10.7554/eLife.03282.024 [file elife03282s001.zip › eLife03282_cellCellForceAnalysis_codes/clusterAnalysis/calcIntfacialStress.m]

function [center,fx_sum,fy_sum,ftot_sum,sx_sum,sy_sum,nVec_mean,char,fx_int,fy_int,ftot_int,nVec]=calcIntfacialStress(curve,sxx,syy,sxy,p,pixSize_mu,method)
% input:    curve has to be a nx2 matrix, first column beeing the x-component,
%           second column being the y-component.
% center:   center of each line segment, where the interfacial force is
%           located.
%
% Copyright (C) 2015 LCCB 
%
% This file is part of the cell-cell force analysis package (Ng, Besser et al.,
% eLife, 2014). 
% 
% The cell-cell force analysis package is free software: you can redistribute
% it and/or modify it under the terms of the GNU General Public License as 
% published by the Free Software Foundation, either version 3 of the License, or
% (at your option) any later version.
% 
% The cell-cell force analysis package is distributed in the hope that it will 
% be useful but WITHOUT ANY WARRANTY; without even the implied warranty of
% MERCHANTABILITY or FITNESS FOR A PARTICULAR PURPOSE.  See the
% GNU General Public License for more details. <http://www.gnu.org/licenses/>.
% 
% Please cite the following if you find the software or any of its components 
% helpful:
% 
% Ng, M.R.*, Besser, A.*, Brugge, J.S., Danuser, G. 
% Mapping the dynamics of force transduction at cell-cell junctions of 
% epithelial clusters. 
% eLife 2014;10.7554/eLife.03282 
% DOI:<http://dx.doi.org/10.7554/eLife.03282>

numPieces=size(curve,1)-1;

% The center of each line segment
center=1/2*(curve(2:end,:)+curve(1:end-1,:));

% The connection vector for each line segment:
segVecs=curve(2:end,:)-curve(1:end-1,:);

% calculate the length of each line segments:
dl=sqrt(sum(segVecs.^2,2));

% calculate normal vectors for each line segment:
x1=-segVecs(:,2);
x2= segVecs(:,1);
nFac=sqrt((x1.^2+x2.^2));

% Now go and normalize the vectors:
x1=x1./nFac;
x2=x2./nFac;
nVec=horzcat(x1,x2);
nVec_mean=mean(nVec,1);

% figure(10)
% plot(curve(:,1),curve(:,2),'-k')
% hold on
% quiver(center(:,1),center(:,2),nVec(:,1),nVec(:,2))
% hold off

% interpolate the stresses at each center of the line segments:

sxx_func = TriScatteredInterp(p(1,:)',p(2,:)',sxx,method);
syy_func = TriScatteredInterp(p(1,:)',p(2,:)',syy,method);
sxy_func = TriScatteredInterp(p(1,:)',p(2,:)',sxy,method);

isxx=sxx_func(center(:,1),center(:,2));
isyy=syy_func(center(:,1),center(:,2));
isxy=sxy_func(center(:,1),center(:,2));


% Calculate the x- and y-component of the force on each line segement using 
% a very simple discretization of the integral.
% for segment k it would be: 
% fx(k)=sxx(k)*n(k)*l(k)+sxy(k)*n(k)*l(k)
% fx(k)=sxx(k)*n(k)*l(k)+sxy(k)*n(k)*l(k)
% In vector notation:
fx_sum=-(isxx.*nVec(:,1).*dl+isxy.*nVec(:,2).*dl);
fy_sum=-(isxy.*nVec(:,1).*dl+isyy.*nVec(:,2).*dl); % using syx=sxy
ftot_sum=[sum(fx_sum) sum(fy_sum)];
% the stress (force normalized by the segment length) is:
sx_sum=fx_sum./dl;
sy_sum=fy_sum./dl;

% Check if the stress at the interface is tensile or compressive.
% Calculate the orientation, weighted with the magnitude of the forces at
% each piece of the interface:
ort_wghtd=sum(nVec.*[fx_sum fy_sum],2);
ort_wghtd_mean=mean(ort_wghtd);
ort_raw=sign(ort_wghtd);
ort_raw_mean=mean(ort_raw);

if nargout>7
    if ort_raw_mean<0 && ort_wghtd_mean<0
        % the stress is tensile (normal and force point in opposite direction):
        char.status=-1;
        char.val =[ort_wghtd_mean ort_raw_mean];
    elseif ort_raw_mean>0 && ort_wghtd_mean>0
        display('Found interface with a compressive stress!')
        char.status=1;
        char.val =[ort_wghtd_mean ort_raw_mean];
    else
        display('Found interface with undetermined stress characteristics!')
        char.status=0;
        char.val =[ort_wghtd_mean ort_raw_mean];
    end
end


% The following has to be calculated after calculating sx_sum and sy_sum
% in the line above!: 
% fx_sum, fy_sum, ftot_sum have the dimension of a force, but still lack
% the factor: 
factor=pixSize_mu^2*10^(-3);
% to bring them to the unit nN. That is done now:
fx_sum=fx_sum*factor;
fy_sum=fy_sum*factor;
ftot_sum=ftot_sum*factor;

fx_int=[];
fy_int=[];
ftot_int=[];
