# Supplementary material for: Mapping the dynamics of force transduction at cell–cell junctions of epithelial clusters
Source: eLife. 2014 Dec 5;3:e03282. doi: 10.7554/eLife.03282 (PMC4300730; doi:10.7554/eLife.03282)
Supplement: Source code 1. — DOI: http://dx.doi.org/10.7554/eLife.03282.024 [file elife03282s001.zip › eLife03282_cellCellForceAnalysis_codes/clusterAnalysis/circMesh.m]

function [p,e,t,dl]=circMesh(curve,numRef,hmaxVal)
% curve Nx2 Matrix: first column has to be x-coordinate, second column has
%                   to be the y-coordinate.
%
% Copyright (C) 2015 LCCB 
%
% This file is part of the cell-cell force analysis package (Ng, Besser et al.,
% eLife, 2014). 
% 
% The cell-cell force analysis package is free software: you can redistribute
% it and/or modify it under the terms of the GNU General Public License as 
% published by the Free Software Foundation, either version 3 of the License, or
% (at your option) any later version.
% 
% The cell-cell force analysis package is distributed in the hope that it will 
% be useful but WITHOUT ANY WARRANTY; without even the implied warranty of
% MERCHANTABILITY or FITNESS FOR A PARTICULAR PURPOSE.  See the
% GNU General Public License for more details. <http://www.gnu.org/licenses/>.
% 
% Please cite the following if you find the software or any of its components 
% helpful:
% 
% Ng, M.R.*, Besser, A.*, Brugge, J.S., Danuser, G. 
% Mapping the dynamics of force transduction at cell-cell junctions of 
% epithelial clusters. 
% eLife 2014;10.7554/eLife.03282 
% DOI:<http://dx.doi.org/10.7554/eLife.03282>

% Run along the whole curve, and determine the curve length up to each
% point and calculate the arc length for each point, normalized to 2*pi:

doPlot=0;

numPts=length(curve);
cumLength=zeros(numPts,1);
for i=1:length(curve)
    if i>1
        cumLength(i)=cumLength(i-1)+sqrt((curve(i,1)-curve(i-1,1))^2+(curve(i,2)-curve(i-1,2))^2);
    end
end
% The arc length of each point is then given by:
% b=2*pi*cumLength/cumLength(end);

gd=zeros(2*numPts+2,1);

gd(1)=2; % That means the geometry is a polygon;
gd(2)=numPts; % That is the number of segments along the boundary.

gd(3:numPts+2)=curve(:,1); % These are the x-coordinates
gd(numPts+3:2*numPts+2)=curve(:,2); % These are the y-coordinates

% compute the decomposed geometry matrix dl:
dl=decsg(gd);

%figure(1)
%pdegplot(dl), axis equal

if nargin<3 || isempty(hmaxVal)
    [p,e,t]=initmesh(dl,'Hgrad',1.0001);%,1.0001);
    % display('Hgrad might be set to lower values ~1.0001?!');
else
    [p,e,t]=initmesh(dl,'Jiggle','minimum','Hmax',hmaxVal);
end

% if nargin<3
for i=1:numRef
    [p,e,t]=refinemesh(dl,p,e,t);
end
% end

% jiggle some for improving the mesh quality (usually the mesh doesn't
% change at all):
p = jigglemesh(p,e,t,'Opt','minimum','Iter',numRef*20);

% All edges defined by initmesh get their own boundary ID number which is
% given in the 5th row of the edge array 'e'. Here we set this to '1' by
% hand! This means that the boundary conditions are the same for all edges!
% (Otherwise boundary conditions had to be given for each edge in e):
e(5,:)=1;

if doPlot==1
    figure(2)
    pdemesh(p,e,t), axis equal
end


%pdegplot(defineGeom), axis equal 
%[p,e,t]=initmesh(defineGeom); 
%pdemesh(p,e,t), axis equal

end


% function [x,y]=defineGeom(bs,s)
%     nbs=4; 
% 
%     if nargin==0  
%       x=nbs;   
%       return; 
%     end
% 
%     % The following should be changed for a rectangular mesh. Then the intervall
%     % will depend on the length of each edge!
% 
%     dl=[  0      pi/2   pi       3*pi/2
%           pi/2   pi     3*pi/2   2*pi
%           1      1      1        1
%           0      0      0        0];
% 
%     if nargin==1   
%       x=dl(:,bs);   
%       return;
%     end 
% 
%     x=zeros(size(s)); 
%     y=zeros(size(s)); 
% 
%     s_new=pdearcl(b,curve,s,0,2*pi);
% 
%     x(:) = interp1(b,curve(:,1),s_new,'linear');
%     y(:) = interp1(b,curve(:,2),s_new,'linear');
% 
% end

%create the following data as an example:

% numVert=100;
% alpha=linspace(0,2*pi,numVert);
% R=1+0*rand(size(alpha));
% circ_curve_x=R.*cos(alpha);
% circ_curve_y=R.*sin(alpha);
% curve=[circ_curve_x' circ_curve_y'];
% curve=curve(1:end-1,:);
% 
% circMesh(curve,0)
