# Supplementary material for: Mapping the dynamics of force transduction at cell–cell junctions of epithelial clusters
Source: eLife. 2014 Dec 5;3:e03282. doi: 10.7554/eLife.03282 (PMC4300730; doi:10.7554/eLife.03282)
Supplement: Source code 1. — DOI: http://dx.doi.org/10.7554/eLife.03282.024 [file elife03282s001.zip › eLife03282_cellCellForceAnalysis_codes/clusterAnalysis/definePDEmodelAllNeumann.m]

function [b,c,a,f]=definePDEmodelAllNeumann
% This model imposes Neumann boundary conditions all along the perimeter of
% the cell cluster. The cell plate is connected to the substrate by springs
% homogeneously over the whole substrate.
%
% Copyright (C) 2015 LCCB 
%
% This file is part of the cell-cell force analysis package (Ng, Besser et al.,
% eLife, 2014). 
% 
% The cell-cell force analysis package is free software: you can redistribute
% it and/or modify it under the terms of the GNU General Public License as 
% published by the Free Software Foundation, either version 3 of the License, or
% (at your option) any later version.
% 
% The cell-cell force analysis package is distributed in the hope that it will 
% be useful but WITHOUT ANY WARRANTY; without even the implied warranty of
% MERCHANTABILITY or FITNESS FOR A PARTICULAR PURPOSE.  See the
% GNU General Public License for more details. <http://www.gnu.org/licenses/>.
% 
% Please cite the following if you find the software or any of its components 
% helpful:
% 
% Ng, M.R.*, Besser, A.*, Brugge, J.S., Danuser, G. 
% Mapping the dynamics of force transduction at cell-cell junctions of 
% epithelial clusters. 
% eLife 2014;10.7554/eLife.03282 
% DOI:<http://dx.doi.org/10.7554/eLife.03282>


c1='2*((gfun_youngs_mod(x,y))./(2*(1+(gfun_poisson_ratio))))+(2*((gfun_youngs_mod(x,y))./(2*(1+(gfun_poisson_ratio)))).*(gfun_poisson_ratio)./(1-(gfun_poisson_ratio)))';
c2='0';
c3='(gfun_youngs_mod(x,y))./(2*(1+(gfun_poisson_ratio)))';
c4='0';
c5='(gfun_youngs_mod(x,y))./(2*(1+(gfun_poisson_ratio)))';
c6='2*((gfun_youngs_mod(x,y))./(2*(1+(gfun_poisson_ratio)))).*(gfun_poisson_ratio)./(1-(gfun_poisson_ratio))';
c7='0';
c8='(gfun_youngs_mod(x,y))./(2*(1+(gfun_poisson_ratio)))';
c9='0';
c10='2*((gfun_youngs_mod(x,y))./(2*(1+(gfun_poisson_ratio))))+(2*((gfun_youngs_mod(x,y))./(2*(1+(gfun_poisson_ratio)))).*(gfun_poisson_ratio)./(1-(gfun_poisson_ratio)))';

c(1 ,1:size(c1 ,2))=c1;
c(2 ,1:size(c2 ,2))=c2;
c(3 ,1:size(c3 ,2))=c3;
c(4 ,1:size(c4 ,2))=c4;
c(5 ,1:size(c5 ,2))=c5;
c(6 ,1:size(c6 ,2))=c6;
c(7 ,1:size(c7 ,2))=c7;
c(8 ,1:size(c8 ,2))=c8;
c(9 ,1:size(c9 ,2))=c9;
c(10,1:size(c10,2))=c10;

% In order to ensure that the body does not translate:
a=['1.000'
   '0.000'
   '0.000'
   '1.000'];

f =['gfun_vol_f_xcomp(x,y)'                                                                                                                                              
    'gfun_vol_f_ycomp(x,y)'];


b =[ 2
     0
     1
     1
     1
     1
     1
     1
    48
    48
    48
    48
    48
    48
    48
    48
    48
    48
    48
    48
    49
    48
    48
    49
    48
    48];
