# Supplementary material for: Mapping the dynamics of force transduction at cell–cell junctions of epithelial clusters
Source: eLife. 2014 Dec 5;3:e03282. doi: 10.7554/eLife.03282 (PMC4300730; doi:10.7554/eLife.03282)
Supplement: Source code 1. — DOI: http://dx.doi.org/10.7554/eLife.03282.024 [file elife03282s001.zip › eLife03282_cellCellForceAnalysis_codes/clusterAnalysis/findNearestEdge.m]

function [edge minD]=findNearestEdge(edgeStruc,network)
%
% Copyright (C) 2015 LCCB 
%
% This file is part of the cell-cell force analysis package (Ng, Besser et al.,
% eLife, 2014). 
% 
% The cell-cell force analysis package is free software: you can redistribute
% it and/or modify it under the terms of the GNU General Public License as 
% published by the Free Software Foundation, either version 3 of the License, or
% (at your option) any later version.
% 
% The cell-cell force analysis package is distributed in the hope that it will 
% be useful but WITHOUT ANY WARRANTY; without even the implied warranty of
% MERCHANTABILITY or FITNESS FOR A PARTICULAR PURPOSE.  See the
% GNU General Public License for more details. <http://www.gnu.org/licenses/>.
% 
% Please cite the following if you find the software or any of its components 
% helpful:
% 
% Ng, M.R.*, Besser, A.*, Brugge, J.S., Danuser, G. 
% Mapping the dynamics of force transduction at cell-cell junctions of 
% epithelial clusters. 
% eLife 2014;10.7554/eLife.03282 
% DOI:<http://dx.doi.org/10.7554/eLife.03282>

minD=Inf;

for edgeNum=1:length(network.edge)
    if ~isempty(network.edge{edgeNum})
        % Distance to strPt:
        D1a=sqrt(sum((network.edge{edgeNum}.strPt-edgeStruc.strPt).^2));
        D1b=sqrt(sum((network.edge{edgeNum}.strPt-edgeStruc.endPt).^2));

        % Distance to endPt:
        D2a=sqrt(sum((network.edge{edgeNum}.endPt-edgeStruc.strPt).^2));
        D2b=sqrt(sum((network.edge{edgeNum}.endPt-edgeStruc.endPt).^2));
    else
        % You can never link to a non-exisiting edge:
        D1a=Inf;
        D1b=Inf;
        D2a=Inf;
        D2b=Inf;
    end
    
    % Take the pairing with the minimal additive sum:
    D12a=D1a+D2b;
    D12b=D1b+D2a;
    
    if D12a<=D12b
        D12=D12a;
    else
        D12=D12b;
    end
    
    if ~isempty(network.edge{edgeNum})
        % Take the center to center distance as an additional criteria:
        D3=sqrt(sum((mean(network.edge{edgeNum}.intf,1)-mean(edgeStruc.intf,1)).^2));
    else
        % You can never link to a non-exisiting edge:
        D3=Inf;
    end
        
    
    D=D12+D3;
    
    if D<minD
        edge=edgeNum;
        minD=D;
    end
end
