# Supplementary material for: Mapping the dynamics of force transduction at cell–cell junctions of epithelial clusters
Source: eLife. 2014 Dec 5;3:e03282. doi: 10.7554/eLife.03282 (PMC4300730; doi:10.7554/eLife.03282)
Supplement: Source code 1. — DOI: http://dx.doi.org/10.7554/eLife.03282.024 [file elife03282s001.zip › eLife03282_cellCellForceAnalysis_codes/clusterAnalysis/identifySpecialCells.m]

function [constrForceField]=identifySpecialCells(constrForceField,imageFileList,opt)
% This has to be executed before trackNetwork.
% This function only works on networks (clusters >=2).
%
% Copyright (C) 2015 LCCB 
%
% This file is part of the cell-cell force analysis package (Ng, Besser et al.,
% eLife, 2014). 
% 
% The cell-cell force analysis package is free software: you can redistribute
% it and/or modify it under the terms of the GNU General Public License as 
% published by the Free Software Foundation, either version 3 of the License, or
% (at your option) any later version.
% 
% The cell-cell force analysis package is distributed in the hope that it will 
% be useful but WITHOUT ANY WARRANTY; without even the implied warranty of
% MERCHANTABILITY or FITNESS FOR A PARTICULAR PURPOSE.  See the
% GNU General Public License for more details. <http://www.gnu.org/licenses/>.
% 
% Please cite the following if you find the software or any of its components 
% helpful:
% 
% Ng, M.R.*, Besser, A.*, Brugge, J.S., Danuser, G. 
% Mapping the dynamics of force transduction at cell-cell junctions of 
% epithelial clusters. 
% eLife 2014;10.7554/eLife.03282 
% DOI:<http://dx.doi.org/10.7554/eLife.03282>

if nargin <2 || isempty(imageFileList)
   [filename, pathname] = uigetfile({'*.TIF;*.tif;*.jpg;*.png;*.*'}, ...
       'Select the first image (of e.g. myosin marker)');
   
   if ~ischar(filename) || ~ischar(pathname)
       return;
   end
   
   imageFileList = getFileStackNames([pathname filesep filename]);
else
    isValid = 1;
    for i = 1:numel(imageFileList)
        isValid = isValid && exist(imageFileList{i}, 'file');
    end
    if ~isValid
        error('Invalid input files.');
    end
end

if nargin<3 || isempty(opt)
    opt='all';
end

toDoList=[];
for frame=1:length(constrForceField)
    if isfield(constrForceField{frame},'cell') && ~isempty(constrForceField{frame}.cell)
        toDoList=horzcat(toDoList,frame);
    end
end

currThreshold=0.5;
for frame=toDoList
    I = double(imread(imageFileList{frame}));
    
    % first determine the average intensity within the cells
    numCells=length(constrForceField{frame}.cell);
    for cellID=1:numCells
        % integrate the intesity within the cell:
        iVal_raw(cellID) =sum(sum(I(constrForceField{frame}.cell{cellID}.innerMask)));
        cell_area(cellID)=sum(constrForceField{frame}.cell{cellID}.innerMask(:));
    end
    % integrate the intensity outside the cell:
    iVal_bg =sum(sum(I(~constrForceField{frame}.segmRes.mask)));
    area_bg =sum(~constrForceField{frame}.segmRes.mask(:));
    meanI=sum(iVal_raw)/sum(cell_area);
    
    % Calculate the intensity value:
    iVal(frame,1:numCells)=iVal_raw-meanI*cell_area;
    
    clear cell_area iVal_raw
    
    if strcmp(opt,'fbf') %fbf: frame by frame
        % ask the user to put in an appropriate threshold:
        
        currIVal=iVal(frame,:);
        % remove the ones that are eactly 0 (These are actually empty entries,
        % since the field got extended when a new cell entered the cluster):
        currIVal(currIVal==0)=NaN;
        % Normalize the distribution, that all fall into [0,1]:
        currIVal=(currIVal-min(currIVal))/(max(currIVal)-min(currIVal));
        
        % sort the intensity values, this should give (in the case of n cells)
        % n-seperated distributions:
        currIVal_sorted=sort(currIVal);
        
        thrOk=0;
        while ~thrOk
            % show the sorted intensity distribution:
            figure(1)
            subplot(1,2,1)
            hist(currIVal_sorted,linspace(0,1,101));
            hold on;
            plot([currThreshold currThreshold],[0 5],'--k');
            hold off;
            xlim([-0.11 1.11])
            subplot(1,2,2)
            colormap(gray)
            imagesc(I);
            hold on;
            for cellID=1:numCells
                plot(constrForceField{frame}.cell{cellID}.boundary(:,1),constrForceField{frame}.cell{cellID}.boundary(:,2),'w')
                if currIVal(cellID)>currThreshold
                    plot(constrForceField{frame}.cell{cellID}.center(:,1),constrForceField{frame}.cell{cellID}.center(:,2),'*r','MarkerSize',10)
                end
            end
            plot(constrForceField{frame}.segmRes.curveDilated(:,1),constrForceField{frame}.segmRes.curveDilated(:,2),'r')
            hold off;

            oldThreshold = currThreshold;
            goodInput=0;
            while ~goodInput
                try
                    currThreshold = input(['Set the threshold value for frame: ',num2str(frame),'; [tresh= ',num2str(oldThreshold),']: ']);
                    if isempty(currThreshold)
                        currThreshold=oldThreshold;
                        thrOk=1;
                    end                        

                    threshold(frame) = currThreshold;
                    goodInput=1;
                catch
                    display('Wrong input!')
                end
            end
        end
        iVal(frame,:)=currIVal;
    end
end

if strcmp(opt,'all')
    % remove the ones that are eactly 0 (These are actually empty entries,
    % since the field got extended when a new cell entered the cluster):
    iVal(iVal==0)=NaN;


    % Normalize the distribution, that all fall into [0,1]:
    iVal=(iVal-min(iVal(:)))/(max(iVal(:))-min(iVal(:)));

    % sort the intensity values, this should give (in the case of n cells)
    % n-seperated distributions:
    for i=1:length(iVal)
        iVal_sorted(i,:)=sort(iVal(i,:));
    end

    % show the sorted intensity distribution:
    figure(1)
    hist(iVal_sorted,linspace(0,1,101));
    xlim([-0.05 1.05])

    % ask the user to put in an appropriate threshold:
    glbThreshold  = input(['Set the threshold value (',num2str(length(toDoList)),'frames): ']);
    threshold(toDoList)=glbThreshold;
end

% ask more questions:
markerChar = input('Is this nuclei marker for control (put 0) or myosin cells (put [1])');
if isempty(markerChar) || markerChar~=0
    markerChar=1;
end

myoType    = input('Which myosin type is it? type e.g. [myoIIA_hp93], myoIIA_hp94, myoIIB_hp103, tln1: ','s');
if isempty(myoType)
    myoType='myoIIA_hp93';
end

% store the values in the cell structure:
numSpec=0;
numNorm=0;
for frame=toDoList
    for cellID=1:length(constrForceField{frame}.cell)
        if (iVal(frame,cellID)>threshold(frame) && markerChar==1) || (iVal(frame,cellID)<threshold(frame) && markerChar==0)            
            constrForceField{frame}.cell{cellID}.stats.spec=1;
            constrForceField{frame}.cell{cellID}.stats.type=myoType;            
            numSpec=numSpec+1;
        else
            constrForceField{frame}.cell{cellID}.stats.spec=0;
            constrForceField{frame}.cell{cellID}.stats.type='ctrl';     
            numNorm=numNorm+1;
        end
    end    
end
display(['normal cells: ',num2str(numNorm),';   myosin cells: ',num2str(numSpec)]);
