# Supplementary material for: Mapping the dynamics of force transduction at cell–cell junctions of epithelial clusters
Source: eLife. 2014 Dec 5;3:e03282. doi: 10.7554/eLife.03282 (PMC4300730; doi:10.7554/eLife.03282)
Supplement: Source code 1. — DOI: http://dx.doi.org/10.7554/eLife.03282.024 [file elife03282s001.zip › eLife03282_cellCellForceAnalysis_codes/clusterAnalysis/perfClusterAnalysis.m]

function constrForceField=perfClusterAnalysis(constrForceField,forceField,frame,saveAll)
%
% Copyright (C) 2015 LCCB 
%
% This file is part of the cell-cell force analysis package (Ng, Besser et al.,
% eLife, 2014). 
% 
% The cell-cell force analysis package is free software: you can redistribute
% it and/or modify it under the terms of the GNU General Public License as 
% published by the Free Software Foundation, either version 3 of the License, or
% (at your option) any later version.
% 
% The cell-cell force analysis package is distributed in the hope that it will 
% be useful but WITHOUT ANY WARRANTY; without even the implied warranty of
% MERCHANTABILITY or FITNESS FOR A PARTICULAR PURPOSE.  See the
% GNU General Public License for more details. <http://www.gnu.org/licenses/>.
% 
% Please cite the following if you find the software or any of its components 
% helpful:
% 
% Ng, M.R.*, Besser, A.*, Brugge, J.S., Danuser, G. 
% Mapping the dynamics of force transduction at cell-cell junctions of 
% epithelial clusters. 
% eLife 2014;10.7554/eLife.03282 
% DOI:<http://dx.doi.org/10.7554/eLife.03282>

if nargin<4 || isempty(saveAll)
    saveAll=1;
end
constrForceField{frame}.clusterAnalysis=[];
% The pixelsize in mu for this frame is: 
pixSize_mu=constrForceField{frame}.par.pixSize_mu;

% The pde grid should be at least 4 times denser than the force mesh (=2
% refinements);
expt   = 0;
frac  = 2^(-expt);
Hmax  = max(1,constrForceField{frame}.par.gridSpacing*frac);
numRef= max(0,round(2-expt));  

% Define the coefficient of the PDE model:
[b,c,a,f]=definePDEmodelAllNeumann;

% Now generate the mesh for the PDE problem
curve_long=constrForceField{frame}.segmRes.curveDilated;

dPix=10;
bndCurve=curve_long(1:dPix:end,:);
% Sometimes it happens that first and last point are the same. In that case
% remove the last point of the bndCurve:
if compPts(bndCurve(1,:),bndCurve(end,:))
    bndCurve(end,:)=[];
end
[p,e,t,dl]=circMesh(bndCurve,numRef,Hmax);

% Now define the Youngs modulus and the forces acting on the body:
global globForce
global globYoung
globForce.pos= forceField(frame).pos; 
globForce.vec=-forceField(frame).vec;

% Within the footprint of the cell there is a high Young's modulus, outside
% of this area a lower Young's modulus is assumed:
currMask=constrForceField{frame}.segmRes.mask;
[rows, cols]=size(currMask);
[globYoung.xmat,globYoung.ymat] = meshgrid(1:cols,1:rows);
lengthScale=10;
distMat = bwdist(currMask);
globYoung.val=((0*currMask)+10^7).*exp(-double(distMat)/lengthScale); %This should not be changed, otherwise information is lost, it is not stored

% Check if the force field covers the whole cell cluster:
idxConvH=convhull(forceField(frame).pos);
convH=forceField(frame).pos(idxConvH,:);
[pixConvH]=createPixelPath(convH);
% Take note in case the conv. hull cuts through the dilated cluster mask:
maskDilated=constrForceField{frame}.segmRes.maskDilated;
linIdx = sub2ind(size(maskDilated), pixConvH(:,2), pixConvH(:,1));
errsum=sum(maskDilated(linIdx));


% Now calculate the solution;
tic;
u=assempde(b,p,e,t,c,a,f);
toc;

% output is interpolated to the node points p:
[u1,u2,exx,eyy,exy,sxx,syy,sxy,u1x,u2x,u1y,u2y]=postProcSol(u,p,t);

% calculate the stress on the boundary:
[center_bd,fx_sum_bd,fy_sum_bd,ftot_sum_bd,sx_sum_bd,sy_sum_bd,nVec_mean]=calcIntfacialStress(bndCurve,sxx,syy,sxy,p,pixSize_mu,'nearest');
    
% calculate the force at each interface, fill it into the network.
for j=1:length(constrForceField{frame}.network.edge)

    % calculate the stress/forces exerted on the interface given as a curve 
    % composed of line segments:
    curve_interface=constrForceField{frame}.network.edge{j}.intf;
    dPixIntf=curve_interface(1:dPix:end,:);
    % add the end point:
    if ~compPts(dPixIntf(end,:),curve_interface(end,:))
        dPixIntf=vertcat(dPixIntf,curve_interface(end,:));
    end
    [center,fx_sum,fy_sum,fc,sx_sum,sy_sum,nVec_mean,char]=calcIntfacialStress(dPixIntf,sxx,syy,sxy,p,pixSize_mu,'linear');
    
    [fc1,fc2]=assFcWithCells(constrForceField,frame,j,fc,char);

    % Don't save all values in constrForceField. We only store what is 
    % necessary to use the functions postProcSol and calcIntfacialStress.
    constrForceField{frame}.network.edge{j}.dPixIntf=dPixIntf; % the full length interface is found in .network.edge{j}.intf
    constrForceField{frame}.network.edge{j}.cntrs = center;
    constrForceField{frame}.network.edge{j}.f_vec = horzcat(fx_sum,fy_sum);
    constrForceField{frame}.network.edge{j}.s_vec = horzcat(sx_sum,sy_sum);
    constrForceField{frame}.network.edge{j}.fc1   = fc1; % belongs to nodes(1)
    constrForceField{frame}.network.edge{j}.fc2   = fc2; % belongs to nodes(2)
    constrForceField{frame}.network.edge{j}.fc    = fc;
    constrForceField{frame}.network.edge{j}.n_Vec = nVec_mean;
    constrForceField{frame}.network.edge{j}.char  = char;
    constrForceField{frame}.network.stats.errs    = errsum;
    
    
    constrForceField{frame}.clusterAnalysis.intf{j}.dPixIntf=dPixIntf; % the full length interface is found in .network.edge{j}.intf
    constrForceField{frame}.clusterAnalysis.intf{j}.cntrs  = center;
    constrForceField{frame}.clusterAnalysis.intf{j}.f_vec  = horzcat(fx_sum,fy_sum);
    constrForceField{frame}.clusterAnalysis.intf{j}.s_vec  = horzcat(sx_sum,sy_sum);
    constrForceField{frame}.clusterAnalysis.intf{j}.fc     = fc; % same as: network.edge{j}.fc
    constrForceField{frame}.clusterAnalysis.intf{j}.n_Vec  = nVec_mean; % this is the mean of all normal vectors on the interface
    constrForceField{frame}.clusterAnalysis.intf{j}.edgeNum=j;
end


constrForceField{frame}.clusterAnalysis.mesh.par.hmax=Hmax;
constrForceField{frame}.clusterAnalysis.mesh.par.ref =numRef;
constrForceField{frame}.clusterAnalysis.coef.a=a;   
constrForceField{frame}.clusterAnalysis.coef.b=b;   
constrForceField{frame}.clusterAnalysis.coef.c=c;
constrForceField{frame}.clusterAnalysis.coef.f=f;
constrForceField{frame}.clusterAnalysis.errs  =errsum; % this checks if the force field covered the wohle cluster.
constrForceField{frame}.clusterAnalysis.par.dPix=dPix;
constrForceField{frame}.clusterAnalysis.bnd.bndCurve=bndCurve; % used to generate the mesh.
constrForceField{frame}.clusterAnalysis.bnd.pos=center_bd;
constrForceField{frame}.clusterAnalysis.bnd.f_vec = horzcat(fx_sum_bd,fy_sum_bd);
constrForceField{frame}.clusterAnalysis.bnd.s_vec = horzcat(sx_sum_bd,sy_sum_bd);
constrForceField{frame}.clusterAnalysis.bnd.f_tot = ftot_sum_bd;


% recalculate those fields if needed

if saveAll
    constrForceField{frame}.clusterAnalysis.sol.u=u;    %These take too much space
    constrForceField{frame}.clusterAnalysis.mesh.p=p;   %These take too much space
    constrForceField{frame}.clusterAnalysis.mesh.e=e;   %These take too much space
    constrForceField{frame}.clusterAnalysis.mesh.t=t;   %These take too much space
    constrForceField{frame}.clusterAnalysis.par.globYoung=globYoung; %These take too much space
end

% Remove the global variables:
clear globForce
clear globYoung
