# Supplementary material for: Mapping the dynamics of force transduction at cell–cell junctions of epithelial clusters
Source: eLife. 2014 Dec 5;3:e03282. doi: 10.7554/eLife.03282 (PMC4300730; doi:10.7554/eLife.03282)
Supplement: Source code 1. — DOI: http://dx.doi.org/10.7554/eLife.03282.024 [file elife03282s001.zip › eLife03282_cellCellForceAnalysis_codes/clusterAnalysis/perfIntMeasures.m]

function constrForceField=perfIntMeasures(constrForceField,imageFileList)
%
% Copyright (C) 2015 LCCB 
%
% This file is part of the cell-cell force analysis package (Ng, Besser et al.,
% eLife, 2014). 
% 
% The cell-cell force analysis package is free software: you can redistribute
% it and/or modify it under the terms of the GNU General Public License as 
% published by the Free Software Foundation, either version 3 of the License, or
% (at your option) any later version.
% 
% The cell-cell force analysis package is distributed in the hope that it will 
% be useful but WITHOUT ANY WARRANTY; without even the implied warranty of
% MERCHANTABILITY or FITNESS FOR A PARTICULAR PURPOSE.  See the
% GNU General Public License for more details. <http://www.gnu.org/licenses/>.
% 
% Please cite the following if you find the software or any of its components 
% helpful:
% 
% Ng, M.R.*, Besser, A.*, Brugge, J.S., Danuser, G. 
% Mapping the dynamics of force transduction at cell-cell junctions of 
% epithelial clusters. 
% eLife 2014;10.7554/eLife.03282 
% DOI:<http://dx.doi.org/10.7554/eLife.03282>

if nargin <2 || isempty(imageFileList)
   [filename, pathname] = uigetfile({'*.TIF;*.tif;*.jpg;*.png;*.*'}, ...
       'Select the first image (of e.g. Ecad)');
   
   if ~ischar(filename) || ~ischar(pathname)
       return;
   end
   
   imageFileList = getFileStackNames([pathname filesep filename]);
else
    isValid = 1;
    for i = 1:numel(imageFileList)
        isValid = isValid && exist(imageFileList{i}, 'file');
    end
    if ~isValid
        error('Invalid input files.');
    end
end


toDoList=[];
for frame=1:length(constrForceField)
    if isfield(constrForceField{frame},'cell') && ~isempty(constrForceField{frame}.cell)
        toDoList=horzcat(toDoList,frame);
    end
end

% hard coded parameters:
r1=10;
r2= 5;

for frame=toDoList
    I = double(imread(imageFileList{frame}));

    % use different filters to average the intensity along the edge:   
    h1 = fspecial('disk', round(r1));
    h2 = fspecial('disk', round(r2));
    Iflt1 = imfilter(I,h1);
    Iflt2 = imfilter(I,h2);    
    
    % run through all interfaces and pull out the values at the pixels on
    % the interface:    
    edge=constrForceField{frame}.network.edge;
    for edgeId=1:length(edge)
        if ~isempty(edge{edgeId})
            % read out the intensity values:
            curve=edge{edgeId}.intf_internal;
            idxCurve1 = sub2ind(size(Iflt1),curve(:,2), curve(:,1));
            idxCurve2 = sub2ind(size(Iflt2),curve(:,2), curve(:,1));

            edge{edgeId}.int.val    = Iflt1(idxCurve1);
            edge{edgeId}.int.val2   = Iflt2(idxCurve2);
            edge{edgeId}.int.tot    = sum(edge{edgeId}.int.val);
            edge{edgeId}.int.tot2   = sum(edge{edgeId}.int.val2);
            edge{edgeId}.int.avg    = sum(edge{edgeId}.int.tot)/numel(idxCurve1);
            edge{edgeId}.int.avg2   = sum(edge{edgeId}.int.tot2)/numel(idxCurve2);
            edge{edgeId}.int.h      = h1;
            edge{edgeId}.int.h2     = h2;
        end
    end
    constrForceField{frame}.network.edge=edge;
end
