# Supplementary material for: Mapping the dynamics of force transduction at cell–cell junctions of epithelial clusters
Source: eLife. 2014 Dec 5;3:e03282. doi: 10.7554/eLife.03282 (PMC4300730; doi:10.7554/eLife.03282)
Supplement: Source code 1. — DOI: http://dx.doi.org/10.7554/eLife.03282.024 [file elife03282s001.zip › eLife03282_cellCellForceAnalysis_codes/clusterAnalysis/postProcSol.m]

function [u1,u2,exx,eyy,exy,sxx,syy,sxy,u1x,u2x,u1y,u2y]=postProcSol(u,p,t)
%
% Copyright (C) 2015 LCCB 
%
% This file is part of the cell-cell force analysis package (Ng, Besser et al.,
% eLife, 2014). 
% 
% The cell-cell force analysis package is free software: you can redistribute
% it and/or modify it under the terms of the GNU General Public License as 
% published by the Free Software Foundation, either version 3 of the License, or
% (at your option) any later version.
% 
% The cell-cell force analysis package is distributed in the hope that it will 
% be useful but WITHOUT ANY WARRANTY; without even the implied warranty of
% MERCHANTABILITY or FITNESS FOR A PARTICULAR PURPOSE.  See the
% GNU General Public License for more details. <http://www.gnu.org/licenses/>.
% 
% Please cite the following if you find the software or any of its components 
% helpful:
% 
% Ng, M.R.*, Besser, A.*, Brugge, J.S., Danuser, G. 
% Mapping the dynamics of force transduction at cell-cell junctions of 
% epithelial clusters. 
% eLife 2014;10.7554/eLife.03282 
% DOI:<http://dx.doi.org/10.7554/eLife.03282>

% To calculate the stress we will neeed the Poisson ratio and the
% Young's modulus at the node points p:
E=gfun_youngs_mod(p(1,:)',p(2,:)');
v=gfun_poisson_ratio;


np=length(p);
nt=length(t);

% determine the x- and y-component of the solution:
u1=u(1:np);
u2=u(np+1:end);

% calculate the gradient. The gardient is returned at the center of each
% triangle:
[u1x,u1y]=pdegrad(p,t,u1);
[u2x,u2y]=pdegrad(p,t,u2);

% first interpolate to nodes:
u1x=pdeprtni(p,t,u1x);
u1y=pdeprtni(p,t,u1y);
u2x=pdeprtni(p,t,u2x);
u2y=pdeprtni(p,t,u2y);

% calculate the strain:
exx=u1x;
eyy=u2y;
exy=1/2*(u1y+u2x);

% calculate the stress:
sxx=E./(1-v.^2).*(  exx+v.*eyy          );
syy=E./(1-v.^2).*(v*exx+   eyy          );
sxy=E./(1-v.^2).*(            +(1-v)*exy);
