# Supplementary material for: Mapping the dynamics of force transduction at cell–cell junctions of epithelial clusters
Source: eLife. 2014 Dec 5;3:e03282. doi: 10.7554/eLife.03282 (PMC4300730; doi:10.7554/eLife.03282)
Supplement: Source code 1. — DOI: http://dx.doi.org/10.7554/eLife.03282.024 [file elife03282s001.zip › eLife03282_cellCellForceAnalysis_codes/clusterAnalysis/propagateForces.m]

function constrForceField=propagateForces(constrForceField,frame)
%
% Copyright (C) 2015 LCCB 
%
% This file is part of the cell-cell force analysis package (Ng, Besser et al.,
% eLife, 2014). 
% 
% The cell-cell force analysis package is free software: you can redistribute
% it and/or modify it under the terms of the GNU General Public License as 
% published by the Free Software Foundation, either version 3 of the License, or
% (at your option) any later version.
% 
% The cell-cell force analysis package is distributed in the hope that it will 
% be useful but WITHOUT ANY WARRANTY; without even the implied warranty of
% MERCHANTABILITY or FITNESS FOR A PARTICULAR PURPOSE.  See the
% GNU General Public License for more details. <http://www.gnu.org/licenses/>.
% 
% Please cite the following if you find the software or any of its components 
% helpful:
% 
% Ng, M.R.*, Besser, A.*, Brugge, J.S., Danuser, G. 
% Mapping the dynamics of force transduction at cell-cell junctions of 
% epithelial clusters. 
% eLife 2014;10.7554/eLife.03282 
% DOI:<http://dx.doi.org/10.7554/eLife.03282>

edge  =constrForceField{frame}.network.edge;
node  =constrForceField{frame}.network.node;
numNodes=length(node);
numEdges=length(edge);


% Run through all edges:
for k=1:numEdges
    % first, set all forces along the edges to [NaN NaN]:
    edge{k}.f1 =[NaN NaN];
    edge{k}.f2 =[NaN NaN];
    
    % initialize the search:
    % the node sets are:
    n2visit(1).set=edge{k}.nodes(1);
    n2visit(2).set=edge{k}.nodes(2);
    
    nVisited(1).set=[];
    nVisited(2).set=[];
    
    % the edge sets are:
    e2visit(1).set=[];
    e2visit(2).set=[];
    
    eVisited(1).set=k;
    eVisited(2).set=k;
    
    for i=1:2
        while ~isempty(n2visit(i).set)
            currNode=n2visit(i).set(1);
            n2visit(i).set(1)=[];
            nVisited(i).set=union(nVisited(i).set,currNode);
            
            % new edges that have not been treated so far are:
            newEdges=setdiff(node{currNode}.edges,eVisited(i).set);
            
            % add those to the edge to-do-list:
            e2visit(i).set=union(e2visit(i).set,newEdges);
            
            while ~isempty(e2visit(i).set)
                currEdge=e2visit(i).set(1);
                e2visit(i).set(1)=[];
                eVisited(i).set=union(eVisited(i).set,currEdge);
                
                % new edges that have not been treated so far are:
                newNodes=setdiff(edge{currEdge}.nodes,nVisited(i).set);
                
                % add those to the edge to-do-list:
                n2visit(i).set=union(n2visit(i).set,newNodes);
            end
        end
    end
    
    % compare the two node lists:
    if isempty(intersect(nVisited(1).set,nVisited(2).set)) && length(union(nVisited(1).set,nVisited(2).set))==numNodes
        % Then forces can be calculated:
        f1=[0 0];
        for nodeId=nVisited(1).set
            f1=f1+node{nodeId}.vec;
        end
        edge{k}.f1=f1;
        
        f2=[0 0];
        for nodeId=nVisited(2).set
            f2=f2+node{nodeId}.vec;
        end
        edge{k}.f2=f2;
    elseif length(nVisited(1).set)==numNodes && length(nVisited(1).set)==numNodes
        % display(['Edge: ',num2str(k),' is in a loop']);
    else
        error('Something went wrong')
    end
end

constrForceField{frame}.network.edge=edge;
