# Supplementary material for: Mapping the dynamics of force transduction at cell–cell junctions of epithelial clusters
Source: eLife. 2014 Dec 5;3:e03282. doi: 10.7554/eLife.03282 (PMC4300730; doi:10.7554/eLife.03282)
Supplement: Source code 1. — DOI: http://dx.doi.org/10.7554/eLife.03282.024 [file elife03282s001.zip › eLife03282_cellCellForceAnalysis_codes/clusterAnalysis/trackNetwork.m]

function [constrForceField]=trackNetwork(constrForceField)
%
% Copyright (C) 2015 LCCB 
%
% This file is part of the cell-cell force analysis package (Ng, Besser et al.,
% eLife, 2014). 
% 
% The cell-cell force analysis package is free software: you can redistribute
% it and/or modify it under the terms of the GNU General Public License as 
% published by the Free Software Foundation, either version 3 of the License, or
% (at your option) any later version.
% 
% The cell-cell force analysis package is distributed in the hope that it will 
% be useful but WITHOUT ANY WARRANTY; without even the implied warranty of
% MERCHANTABILITY or FITNESS FOR A PARTICULAR PURPOSE.  See the
% GNU General Public License for more details. <http://www.gnu.org/licenses/>.
% 
% Please cite the following if you find the software or any of its components 
% helpful:
% 
% Ng, M.R.*, Besser, A.*, Brugge, J.S., Danuser, G. 
% Mapping the dynamics of force transduction at cell-cell junctions of 
% epithelial clusters. 
% eLife 2014;10.7554/eLife.03282 
% DOI:<http://dx.doi.org/10.7554/eLife.03282>

toDoList=[];
for frame=1:length(constrForceField)
    if isfield(constrForceField{frame},'network')
        toDoList=horzcat(toDoList,frame);
        constrForceField{frame}.network_tracked=[];
    end
end

% initialize the tracked network:
constrForceField{toDoList(1)}.network_tracked=constrForceField{toDoList(1)}.network;
% initialize the numbers of nodes and edges:
maxNodeId=length(constrForceField{toDoList(1)}.network.node);
maxEdgeId=length(constrForceField{toDoList(1)}.network.edge);
    
%track the nodes first:
checkSumSpec=0;
for k=2:length(toDoList)
    prevFrame=toDoList(k-1);
    currFrame=toDoList(k);
    
    %prevNumNodes=length(constrForceField{prevFrame}.network.node);
    currNumNodes=length(constrForceField{currFrame}.network.node);
    
    %prevNumEdges=length(constrForceField{prevFrame}.network.edge);
    currNumEdges=length(constrForceField{currFrame}.network.edge);
    
    %**********************************************************************
    % Nodes:
    %**********************************************************************
    
    for nodeNum=1:currNumNodes
        pos=constrForceField{currFrame}.network.node{nodeNum}.pos;
        
        % find the corresponding node number in the previous frame:
        [corrNodeNum minD]=findNearestNode(pos,constrForceField{prevFrame}.network_tracked);
        reMapNode(nodeNum,:)=[corrNodeNum minD];
    end
    
    % It might be that cells divide, thus there might be more cells in the
    % current frame. Find the best match and set the other values to NaN.    
    for nodeNum=unique(reMapNode(:,1))'
        ind=find(reMapNode(:,1)==nodeNum);
        if length(ind)>1
            % Then the map is ambiguous. Remove the correct point from the
            % remove list: 
            
            [~,id]=min(reMapNode(ind,2));
            ind(id)=[];
            
            reMapNode(ind,1)=NaN;
            reMapNode(ind,2)=NaN;

        end
    end
    
    % It might be that a cell breaks apart from the cluster (death
    % migration). No other cell should be within a certain radius. Find
    % those positions and warn the user, since this could be a potential
    % error source if at the same time a new cell joins the cluster...
    
    % Fill in the new node numbers:
    for nodeId=1:currNumNodes
        if isnan(reMapNode(nodeId,1))
            maxNodeId=maxNodeId+1;
            reMapNode(nodeId,1)=maxNodeId;
        end
        %constrForceField{currFrame}.network_tracked.node{reMapNode(nodeId,1)}=constrForceField{currFrame}.network.node{nodeId};
    end
    % Make sure that the number of node entries is: maxNodeId.
    constrForceField{currFrame}.network_tracked.node{maxNodeId}=[];
    % Now fill in the tracked values:
    for nodeId=1:currNumNodes
        constrForceField{currFrame}.network_tracked.node{reMapNode(nodeId,1)}=constrForceField{currFrame}.network.node{nodeId};
    end
    
    % Make sure that all myosin cells have been tracked correctly:
    for nodeId=1:currNumNodes
        if ~isempty(constrForceField{currFrame}.network_tracked.node{nodeId})
            curr_spec=constrForceField{currFrame}.network_tracked.node{nodeId}.spec;
            % Only if the node has existed previously:
            if nodeId<=length(constrForceField{prevFrame}.network_tracked.node)
                prev_spec=constrForceField{prevFrame}.network_tracked.node{nodeId}.spec;
                currCheckSumSpec=abs(curr_spec-prev_spec);
                checkSumSpec=checkSumSpec+abs(currCheckSumSpec);
                if currCheckSumSpec>0
                    display('!!!!!!!!!!!!!!!!!!!!!!!!!!!!!!!!!!!!!!!!!!!!!!!!!!');
                    display(['In frame: ',num2str(prevFrame),'->',num2str(currFrame),' node: ',num2str(nodeId),' has been mistracked!']);
                    display('!!!!!!!!!!!!!!!!!!!!!!!!!!!!!!!!!!!!!!!!!!!!!!!!!!');
                    display('!You have to set the specification by hand!');
                    
                end
            end
        end
    end
       
    
    %**********************************************************************
    % Edges:
    %**********************************************************************
    
    for edgeNum=1:currNumEdges
        edgeStruc=constrForceField{currFrame}.network.edge{edgeNum};
        
        % finde the corresponding node number in the previous frame:
        [corrEdgeNum minD]=findNearestEdge(edgeStruc,constrForceField{prevFrame}.network_tracked);
        reMapEdge(edgeNum,:)=[corrEdgeNum minD];
    end
    
    % It might be that cells build up more interfaces (cell division), thus
    % there might be more edges in the current frame. Find the best match
    % and set the other values to NaN.
    for edgeNum=unique(reMapEdge(:,1))'
        ind=find(reMapEdge(:,1)==edgeNum);
        if length(ind)>1
            % Then the map is ambiguous. Remove the correct point from the
            % remove list: 
            
            [~,id]=min(reMapEdge(ind,2));
            ind(id)=[];
            
            reMapEdge(ind,1)=NaN;
            reMapEdge(ind,2)=NaN;
        end
    end    
    % It might be that an interface is lost. No other edge should be within
    % a certain radius. Find those positions and warn the user, since this
    % could be a potential error source if at the same time a new edge is
    % built up in the cluster.    
    
    % Fill in the new Edge numbers:
    for edgeId=1:currNumEdges
        if isnan(reMapEdge(edgeId,1))
            maxEdgeId=maxEdgeId+1;
            reMapEdge(edgeId,1)=maxEdgeId;
        end
        % constrForceField{currFrame}.network_tracked.edge{reMapEdge(edgeId,1)}=constrForceField{currFrame}.network.edge{edgeId};
    end
    % Make sure that the number of edge entries is: maxEdgeId.
    constrForceField{currFrame}.network_tracked.edge{maxEdgeId}=[];
    % Now fill in the tracked values:
    for edgeId=1:currNumEdges
        constrForceField{currFrame}.network_tracked.edge{reMapEdge(edgeId,1)}=constrForceField{currFrame}.network.edge{edgeId};
    end        
    
    % run through all the edges and adapt the field edge.nodes
    % appropriately:    
    for edgeID=1:maxEdgeId
        if ~isempty(constrForceField{currFrame}.network_tracked.edge{edgeID})
            nodesID=constrForceField{currFrame}.network_tracked.edge{edgeID}.nodes;
            newNodes=reMapNode(nodesID,1);
            constrForceField{currFrame}.network_tracked.edge{edgeID}.nodes=newNodes(:)';
        end
    end
    
    % run through all the edges and adapt the direction of the normal
    % vector to each interface since the direction might have changed from
    % frame to frame:   
    for edgeID=1:maxEdgeId
        if ~isempty(constrForceField{currFrame}.network_tracked.edge{edgeID})
            curr_nVec=constrForceField{currFrame}.network_tracked.edge{edgeID}.nVec_internal;
            % Only if the edge has existed previously:
            if edgeID<=length(constrForceField{prevFrame}.network_tracked.edge)
                prev_nVec=constrForceField{prevFrame}.network_tracked.edge{edgeID}.nVec_internal;
                skProdNVec=dot(curr_nVec,prev_nVec);
                if skProdNVec<0
                    display(['Changed direction of interface normal vector, frame: ',num2str(currFrame),', edge: ',num2str(edgeID),', nv1.nv2= ',num2str(skProdNVec),' (needs to be debugged?):'])
                    % Then the product is most likely close to -1, that is, the
                    % dircetion has been flipped from frame to frame. In this
                    % case we have to invert the direction of the normal vector
                    % as well as the order of the interface positions.
                    % Furhtermore, fc has changed direction (fc1, fc2 are
                    % unaffected since they are automatically associated
                    % with the correct node): 
                    constrForceField{currFrame}.network_tracked.edge{edgeID}.intf=flipud(constrForceField{currFrame}.network_tracked.edge{edgeID}.intf);
                    constrForceField{currFrame}.network_tracked.edge{edgeID}.intf_internal=flipud(constrForceField{currFrame}.network_tracked.edge{edgeID}.intf_internal);
                    constrForceField{currFrame}.network_tracked.edge{edgeID}.nVec_internal=-constrForceField{currFrame}.network_tracked.edge{edgeID}.nVec_internal;
                    constrForceField{currFrame}.network_tracked.edge{edgeID}.n_Vec        =-constrForceField{currFrame}.network_tracked.edge{edgeID}.n_Vec;
                    constrForceField{currFrame}.network_tracked.edge{edgeID}.fc           =-constrForceField{currFrame}.network_tracked.edge{edgeID}.fc;
                end
            end
        end
    end
    
    % run through all the nodes and adapt the field node.edges
    % appropriately:    
    for nodeID=1:maxNodeId
        if ~isempty(constrForceField{currFrame}.network_tracked.node{nodeID})
            edgesID=constrForceField{currFrame}.network_tracked.node{nodeID}.edges;
            newEdges=reMapEdge(edgesID,1);
            constrForceField{currFrame}.network_tracked.node{nodeID}.edges=newEdges(:)';
        end
    end
    
    
    constrForceField{currFrame}.network_tracked.stats=constrForceField{currFrame}.network.stats;
    
    clear reMapNode
    clear reMapEdge
    
end

if checkSumSpec>0
    display('!!!!!!!!!!!!!!!!!!!!!!!!!!!!!!!!!!!!!!!!!!!!!!!!!!!!!!!!!!!!!!!!!!!!!!!');
    display('!Errors should have been issued, some cells were not tracked correctly!');
    display('!         You have to set the specification by hand                   !');
    display('!!!!!!!!!!!!!!!!!!!!!!!!!!!!!!!!!!!!!!!!!!!!!!!!!!!!!!!!!!!!!!!!!!!!!!!');
    
end

return;


% to test this code execute:
constrForceField=trackNetwork(constrForceField);

toDoList=[];
for frame=1:length(constrForceField)
    if isfield(constrForceField{frame},'network')
        toDoList=horzcat(toDoList,frame);
    end
end

for frame=toDoList
    figure(frame)
    subplot(1,2,1)
    plotCellNetwork(constrForceField{frame}.network)
    subplot(1,2,2)
    plotCellNetwork(constrForceField{frame}.network_tracked)
end
