# Supplementary material for: Mapping the dynamics of force transduction at cell–cell junctions of epithelial clusters
Source: eLife. 2014 Dec 5;3:e03282. doi: 10.7554/eLife.03282 (PMC4300730; doi:10.7554/eLife.03282)
Supplement: Source code 1. — DOI: http://dx.doi.org/10.7554/eLife.03282.024 [file elife03282s001.zip › eLife03282_cellCellForceAnalysis_codes/cutOutForceFieldManyCells/calcCellArea.m]

function cellArea=calcCellArea(cellMask)%,hole)
% subtract only holes that are at the interface, holes in the center of
% the cell will be counted!

% Since the innerMask is contains any holes (meaning that it has zeros at
% hole coordinates), we can simply use imfill to fill up hole in the inner
% of the mask, holes located at the interface will persist and won't be
% filled up. Thus we, account for the area of inner holes but discount
% areas at the interface.

% INPUT: the second input 'hole' is obsolete.

% Copyright (C) 2015 LCCB 
%
% This file is part of the cell-cell force analysis package (Ng, Besser et al.,
% eLife, 2014). 
% 
% The cell-cell force analysis package is free software: you can redistribute
% it and/or modify it under the terms of the GNU General Public License as 
% published by the Free Software Foundation, either version 3 of the License, or
% (at your option) any later version.
% 
% The cell-cell force analysis package is distributed in the hope that it will 
% be useful but WITHOUT ANY WARRANTY; without even the implied warranty of
% MERCHANTABILITY or FITNESS FOR A PARTICULAR PURPOSE.  See the
% GNU General Public License for more details. <http://www.gnu.org/licenses/>.
% 
% Please cite the following if you find the software or any of its components 
% helpful:
% 
% Ng, M.R.*, Besser, A.*, Brugge, J.S., Danuser, G. 
% Mapping the dynamics of force transduction at cell-cell junctions of 
% epithelial clusters. 
% eLife 2014;10.7554/eLife.03282 
% DOI:<http://dx.doi.org/10.7554/eLife.03282>

cellArea=sum(sum(imfill(cellMask,'holes')));


% This is a complicated way of what is be done by the one line above
% cellArea=sum(cellMask(:));
% for holeId=1:length(hole)
%         % create a mask from the hole:
%         curveHole=hole{holeId}.curve;
%         holeMask = false(max(curveHole(:,2)),max(curveHole(:,1)));
%         indHole  = sub2ind(size(holeMask),curveHole(:,2), curveHole(:,1));
%         holeMask(indHole)=true;
%         holeMask= imfill(holeMask,'holes');
%         cellMask= imfill(cellMask,'holes');
%         
%         [rowsHole,colsHole]=size(holeMask);
%         [rowsCell,colsCell]=size(cellMask);
%         
%         maxRows=max(rowsHole,rowsCell);
%         maxCols=max(colsHole,colsCell);
%         
%         % extend both masks such that they are the same size:
%         holeMask(maxRows+1,maxCols+1)=false;
%         cellMask(maxRows+1,maxCols+1)=0;
%         
%         % Area of the hole:
%         holeArea=sum(holeMask(:));
%         
%         % Area of the intersection of hole with cell:
%         sectMask=cellMask(holeMask);
%         sectArea=sum(sectMask(:));
%         
%         % only if the sectArea is smaller than the whole holeArea, then
%         % the hole is at the boundary and the inner part of it must be
%         % subtracted. If sectArea==holeArea, then the hole is located in
%         % the inner of the cell and then it has to be added.
%         
%         if sectArea<holeArea
%             cellArea=cellArea-sectArea;
%         elseif sectArea==holeArea
%             cellArea=cellArea+sectArea;
%         end            
% end
