# Supplementary material for: Mapping the dynamics of force transduction at cell–cell junctions of epithelial clusters
Source: eLife. 2014 Dec 5;3:e03282. doi: 10.7554/eLife.03282 (PMC4300730; doi:10.7554/eLife.03282)
Supplement: Source code 1. — DOI: http://dx.doi.org/10.7554/eLife.03282.024 [file elife03282s001.zip › eLife03282_cellCellForceAnalysis_codes/cutOutForceFieldManyCells/filterGauss2D.m]

function [out, G] = filterGauss2D(image, sigma, borderCondition)
% filterGauss2D :	filters an image with a 2-D Gaussian mask
%
%    [out, G] = filterGauss2D(image, sigma, borderCondition);
%
%    INPUT: image           : 2-D input array
%           sigma           : standard deviation of the Gaussian
%           borderCondition : input for 'padarrayXT'. Default: 'symmetric'
%                             Options: 'symmetric', 'replicate', 'circular', 'antisymmetric', or a constant value
%
%    OUTPUT: out : filtered image
%            G   : Gaussian mask
%
% Francois Aguet, added 01/21/2010
%
% Copyright (C) 2015 LCCB 
%
% This file is part of the cell-cell force analysis package (Ng, Besser et al.,
% eLife, 2014). 
% 
% The cell-cell force analysis package is free software: you can redistribute
% it and/or modify it under the terms of the GNU General Public License as 
% published by the Free Software Foundation, either version 3 of the License, or
% (at your option) any later version.
% 
% The cell-cell force analysis package is distributed in the hope that it will 
% be useful but WITHOUT ANY WARRANTY; without even the implied warranty of
% MERCHANTABILITY or FITNESS FOR A PARTICULAR PURPOSE.  See the
% GNU General Public License for more details. <http://www.gnu.org/licenses/>.
% 
% Please cite the following if you find the software or any of its components 
% helpful:
% 
% Ng, M.R.*, Besser, A.*, Brugge, J.S., Danuser, G. 
% Mapping the dynamics of force transduction at cell-cell junctions of 
% epithelial clusters. 
% eLife 2014;10.7554/eLife.03282 
% DOI:<http://dx.doi.org/10.7554/eLife.03282>

if nargin < 3 || isempty(borderCondition)
    borderCondition = 'symmetric';
end

w = ceil(3*sigma); % cutoff radius of the gaussian kernel
x = -w:w;
g = exp(-x.^2/(2*sigma^2));
g = g/sum(g);

out = conv2(g', g, padarrayXT(image, [w w], borderCondition), 'valid');

if (nargout>1)
    G = g'*g;
end
