# Supplementary material for: Mapping the dynamics of force transduction at cell–cell junctions of epithelial clusters
Source: eLife. 2014 Dec 5;3:e03282. doi: 10.7554/eLife.03282 (PMC4300730; doi:10.7554/eLife.03282)
Supplement: Source code 1. — DOI: http://dx.doi.org/10.7554/eLife.03282.024 [file elife03282s001.zip › eLife03282_cellCellForceAnalysis_codes/cutOutForceFieldManyCells/findVectorFieldInMask.m]

function [inpos,invec]=findVectorFieldInMask(pos,vec,bwMask)
%
% Copyright (C) 2015 LCCB 
%
% This file is part of the cell-cell force analysis package (Ng, Besser et al.,
% eLife, 2014). 
% 
% The cell-cell force analysis package is free software: you can redistribute
% it and/or modify it under the terms of the GNU General Public License as 
% published by the Free Software Foundation, either version 3 of the License, or
% (at your option) any later version.
% 
% The cell-cell force analysis package is distributed in the hope that it will 
% be useful but WITHOUT ANY WARRANTY; without even the implied warranty of
% MERCHANTABILITY or FITNESS FOR A PARTICULAR PURPOSE.  See the
% GNU General Public License for more details. <http://www.gnu.org/licenses/>.
% 
% Please cite the following if you find the software or any of its components 
% helpful:
% 
% Ng, M.R.*, Besser, A.*, Brugge, J.S., Danuser, G. 
% Mapping the dynamics of force transduction at cell-cell junctions of 
% epithelial clusters. 
% eLife 2014;10.7554/eLife.03282 
% DOI:<http://dx.doi.org/10.7554/eLife.03282>

% pos and bwMask must live in the same coordinate system. In particular,
% bwMask(1,1)=[1,1] the origin of the coordinate system.
size1= max(fliplr(pos));
size2=size(bwMask);
ImgSize=max(vertcat(size1,size2));
linIndicesFpos=sub2ind(ImgSize,pos(:,2),pos(:,1));
fx_mat=zeros(ImgSize);
fy_mat=zeros(ImgSize);

fx_mat(linIndicesFpos)=vec(:,1);
fy_mat(linIndicesFpos)=vec(:,2);

% extend the mask if smaller than the image:
check_mat1=bwMask;
if numel(check_mat1)<prod(ImgSize)
    check_mat1(ImgSize(1),ImgSize(2))=0;
end
%check_mat1= logical(cellMask);

% find those entries that are in both lists:
check_mat2= false(ImgSize);
check_mat2(linIndicesFpos)=true;
check_mat=(check_mat1 & check_mat2);

[cell_ypos,cell_xpos] = ind2sub(ImgSize,find(check_mat));
cell_xvec=fx_mat(check_mat);
cell_yvec=fy_mat(check_mat);

% the vectors located inside are:
inpos=horzcat(cell_xpos,cell_ypos);
invec=horzcat(cell_xvec,cell_yvec);
