# Supplementary material for: Mapping the dynamics of force transduction at cell–cell junctions of epithelial clusters
Source: eLife. 2014 Dec 5;3:e03282. doi: 10.7554/eLife.03282 (PMC4300730; doi:10.7554/eLife.03282)
Supplement: Source code 1. — DOI: http://dx.doi.org/10.7554/eLife.03282.024 [file elife03282s001.zip › eLife03282_cellCellForceAnalysis_codes/cutOutForceFieldManyCells/firstMinAfterFirstMaxSeg.m]

function mask = firstMinAfterFirstMaxSeg(thismask, closureRadius, sigmaGauss, holes)
%FIRSTMINAFTERFIRSTMAXSEG Detects cell edge by thresholding the intensity histogram at the first minimum after the highest maximum
%
%SYNOPSIS mask = firstMinAfterFirstMaxSeg(thismask, closureRadius)
%
%Input:    thisimage                       target image for segmentation
%          (optional) closureRadius        performed image closing on the
%                                          segmentation mask with a disk
%                                          with radius = closureRadius
%          (optional) holes                if holes==1 the mask might
%                                          contain holes. If holes==0 all
%                                          holes will be filled up. The
%                                          default is no holes (holes=0).
%
%Output:   mask                            segmented mask
%
%Khuloud Jaqaman, March 2010
%
% Copyright (C) 2015 LCCB 
%
% This file is part of the cell-cell force analysis package (Ng, Besser et al.,
% eLife, 2014). 
% 
% The cell-cell force analysis package is free software: you can redistribute
% it and/or modify it under the terms of the GNU General Public License as 
% published by the Free Software Foundation, either version 3 of the License, or
% (at your option) any later version.
% 
% The cell-cell force analysis package is distributed in the hope that it will 
% be useful but WITHOUT ANY WARRANTY; without even the implied warranty of
% MERCHANTABILITY or FITNESS FOR A PARTICULAR PURPOSE.  See the
% GNU General Public License for more details. <http://www.gnu.org/licenses/>.
% 
% Please cite the following if you find the software or any of its components 
% helpful:
% 
% Ng, M.R.*, Besser, A.*, Brugge, J.S., Danuser, G. 
% Mapping the dynamics of force transduction at cell-cell junctions of 
% epithelial clusters. 
% eLife 2014;10.7554/eLife.03282 
% DOI:<http://dx.doi.org/10.7554/eLife.03282>

if( nargin < 2)
	closureRadius = 0;
end

if nargin < 3 || isempty(sigmaGauss)
    sigmaGauss=1;
end

if nargin < 4 || isempty(holes)
    holes=0;
end


%make sure that image is in double format
thismask = double(thismask);

%remove noise by filtering image with a Gaussian whose sigma in [pixel] = sigmaGauss 
imageFiltered = filterGauss2D(thismask,sigmaGauss);

%get minumum and maximum pixel values in image
minSignal = min(imageFiltered(:));
maxSignal = max(imageFiltered(:));

%normalize image between 0 and 1
imageFilteredNorm = (imageFiltered - minSignal)/(maxSignal - minSignal);

%estimate the intensity level to use for thresholding the image
%both of the algorithms below give the same answer
%the second is faster, thus I will use it
% level = splitModes(imageFilteredNorm(:),[0 0]);
level = thresholdFluorescenceImage(imageFilteredNorm);

%make mask
mask = im2bw(imageFilteredNorm,level);

% find the largest mask
L = bwlabel(mask);
s  = regionprops(L, 'Area');
Allarea = [s.Area];
[tmp1, tmp2] = max(Allarea);
mask = (L == tmp2);

% perform closing operation
closureBrush = strel('disk',closureRadius);
mask = imclose(cast(mask,'double'),closureBrush);
mask = cast(mask,'logical');
if holes==0
    mask = double(imfill(double(mask),'holes'));
    %mask(1,:) = 0;
    L2 = bwlabel(mask==0);
    s2  = regionprops(L2, 'Area','PixelIdxList');

    % find the background with the highest average intensity
    % assign the rest as foreground
    numberOfBlobs = size(s2, 1);
    for k=1:numberOfBlobs
        PixelIdxList = s2(k).PixelIdxList;
        meanGL(k) = mean(thismask(PixelIdxList));
    end
    [tmp1, tmp2] = min(meanGL);
    maskbg = (L2 == tmp2);
    mask = (maskbg == 0);
end
