# Supplementary material for: Mapping the dynamics of force transduction at cell–cell junctions of epithelial clusters
Source: eLife. 2014 Dec 5;3:e03282. doi: 10.7554/eLife.03282 (PMC4300730; doi:10.7554/eLife.03282)
Supplement: Source code 1. — DOI: http://dx.doi.org/10.7554/eLife.03282.024 [file elife03282s001.zip › eLife03282_cellCellForceAnalysis_codes/cutOutForceFieldManyCells/fsFigure.m]

function figHan = fsFigure(sizeFraction)
%FSFIGURE creates a figure which takes up the whole screen or a specified fraction of it
% 
% fsFigure
%
% figHan = fsFigure
%
% figHan = fsFigure(sizeFraction)
% 
% This will create a full-screen (or smaller) figure centered on the
% default display and returns the figure handle.
% 
% Input:
% 
%     sizeFraction - Optional. Scalar or vector of length 2. The fraction
%                    of the screen dimensions to make the figure. That is,
%                    if your screen  resolution is 1024x768 and
%                    sizeFraction is 1, the figure will also be 1024x768,
%                    whereas if sizeFraction is .5, the figure will be
%                    512x384.
%                   
%                    If sizeFraction is a vector, the first elements
%                    specifies the fraction of the screen width to use, and
%                    the second element the fraction of the screen height.
%
%                    Optional. Default is 1 - that is, to make the figure
%                    the same size as the screen.
%                    
% Output:
% 
%     figHan - The handle to the newly created figure.
%     
% Hunter Elliott, 10/2009
% 
%
% Copyright (C) 2015 LCCB 
%
% This file is part of the cell-cell force analysis package (Ng, Besser et al.,
% eLife, 2014). 
% 
% The cell-cell force analysis package is free software: you can redistribute
% it and/or modify it under the terms of the GNU General Public License as 
% published by the Free Software Foundation, either version 3 of the License, or
% (at your option) any later version.
% 
% The cell-cell force analysis package is distributed in the hope that it will 
% be useful but WITHOUT ANY WARRANTY; without even the implied warranty of
% MERCHANTABILITY or FITNESS FOR A PARTICULAR PURPOSE.  See the
% GNU General Public License for more details. <http://www.gnu.org/licenses/>.
% 
% Please cite the following if you find the software or any of its components 
% helpful:
% 
% Ng, M.R.*, Besser, A.*, Brugge, J.S., Danuser, G. 
% Mapping the dynamics of force transduction at cell-cell junctions of 
% epithelial clusters. 
% eLife 2014;10.7554/eLife.03282 
% DOI:<http://dx.doi.org/10.7554/eLife.03282>

if nargin < 1 || isempty(sizeFraction)
    sizeFraction = 1;
end

if length(sizeFraction(:)) > 2 || length(sizeFraction) < 1
    error('The input sizeFraction must be a scalar or a vector of length 2!')
end

if length(sizeFraction(:)) == 1
    sizeFraction = [sizeFraction(1) sizeFraction(1)];
end

%Check the input size fraction
if min(sizeFraction) <= 0 || max(sizeFraction) > 1
    error('The size fraction must be greater than zero and less than or equal to one!!')
end

%Determine the screen resolution
sSize = get(0,'ScreenSize');

%Now use this to set the figure size
figSize = ceil([sSize(1) + sSize(3)*(1-sizeFraction(1))/2 ,...
                sSize(2) + sSize(4)*(1-sizeFraction(2))/2,...
                sSize(3)*sizeFraction(1),...
                sSize(4)*sizeFraction(2)]);
                
%Make the figure!
figHan = figure('Position',figSize);

    
