# Supplementary material for: Mapping the dynamics of force transduction at cell–cell junctions of epithelial clusters
Source: eLife. 2014 Dec 5;3:e03282. doi: 10.7554/eLife.03282 (PMC4300730; doi:10.7554/eLife.03282)
Supplement: Source code 1. — DOI: http://dx.doi.org/10.7554/eLife.03282.024 [file elife03282s001.zip › eLife03282_cellCellForceAnalysis_codes/cutOutForceFieldManyCells/getFileListFromFolder.m]

function [sortedFileList,firstFileName]=getFileListFromFolder(path_folder,pattern)
%
% Copyright (C) 2015 LCCB 
%
% This file is part of the cell-cell force analysis package (Ng, Besser et al.,
% eLife, 2014). 
% 
% The cell-cell force analysis package is free software: you can redistribute
% it and/or modify it under the terms of the GNU General Public License as 
% published by the Free Software Foundation, either version 3 of the License, or
% (at your option) any later version.
% 
% The cell-cell force analysis package is distributed in the hope that it will 
% be useful but WITHOUT ANY WARRANTY; without even the implied warranty of
% MERCHANTABILITY or FITNESS FOR A PARTICULAR PURPOSE.  See the
% GNU General Public License for more details. <http://www.gnu.org/licenses/>.
% 
% Please cite the following if you find the software or any of its components 
% helpful:
% 
% Ng, M.R.*, Besser, A.*, Brugge, J.S., Danuser, G. 
% Mapping the dynamics of force transduction at cell-cell junctions of 
% epithelial clusters. 
% eLife 2014;10.7554/eLife.03282 
% DOI:<http://dx.doi.org/10.7554/eLife.03282>

posExt={'.mat','.tif','.jpg','.TIF'};
entriesDir = dir(path_folder);

% get all relevant filenames
iEntry = 1;
fileList = {};
frameNoList=[];
for i = 1:length(entriesDir)
   if nargin >1 && ~isempty(pattern)
       check=~isempty(strfind(entriesDir(i).name,pattern));
   else
       check=true;
   end   
   if(~entriesDir(i).isdir) && check
      fileList(iEntry) = {strcat(path_folder,filesep,entriesDir(i).name)};
      [~,~,fno,ext]=getFilenameBody(entriesDir(i).name);
      if sum(strcmp(ext,posExt)==1)
        frameNoList(iEntry)=str2double(fno);
        % Here one should check that all images are from the same kind of data.
        iEntry = iEntry + 1;
      end
   end
end

if ~isempty(frameNoList)
    %The outputFileList might be unsorted, this is fixed in the following:
    [~,newIndx] = sort(frameNoList);
    sortedFileList=fileList(newIndx);
else
    sortedFileList=[];
end

% get the first bead image:
if nargout>1 && ~isempty(sortedFileList)
    [~,body,fno,ext]=getFilenameBody(sortedFileList{1});
    firstFileName=[body,fno,ext];
end
