# Supplementary material for: Mapping the dynamics of force transduction at cell–cell junctions of epithelial clusters
Source: eLife. 2014 Dec 5;3:e03282. doi: 10.7554/eLife.03282 (PMC4300730; doi:10.7554/eLife.03282)
Supplement: Source code 1. — DOI: http://dx.doi.org/10.7554/eLife.03282.024 [file elife03282s001.zip › eLife03282_cellCellForceAnalysis_codes/cutOutForceFieldManyCells/getFilenameBody.m]

function [path,body,no,ext]=getFilenameBody(fname,separator)
%GETFILENAMEBODY splits a filename into its body, number and 
% extension part
%
% SYNOPSIS [path,body,no,ext]=getFilenameBody(fname)
% 
% INPUT fname : filename; the following filename structure must be 
%                         preserved:
%                         - alphanumeric body
%                         - number before extension
%                         - extension separated
%       separator: (opt) string preceding the number, e.g. '_'. Default: ''
%
% OUTPUT path : string with the path, [] if non-existent
%        body : string with body, [] if non-existent
%        no   : string with the number, [] if non-existent
%        ext  : extension, [] if non-existent
%
% SAMPLE getFileNameBody('test_1.tif') returns
%        []
%        'test_',
%        '1',
%        '.tif'
%
%        getFileNameBody('test_1.tif','_') returns
%        []
%        'test',
%        '1',
%        '.tif'
%   
%        getFileNameBody('C:\mydir\test1.tif') returns
%        'C:\mydir'
%        'test',
%        '1',
%        '.tif'
%
% SEE ALSO fileparts
%
% original author unknown. regexp formulation implemented by jonas
%
% Copyright (C) 2015 LCCB 
%
% This file is part of the cell-cell force analysis package (Ng, Besser et al.,
% eLife, 2014). 
% 
% The cell-cell force analysis package is free software: you can redistribute
% it and/or modify it under the terms of the GNU General Public License as 
% published by the Free Software Foundation, either version 3 of the License, or
% (at your option) any later version.
% 
% The cell-cell force analysis package is distributed in the hope that it will 
% be useful but WITHOUT ANY WARRANTY; without even the implied warranty of
% MERCHANTABILITY or FITNESS FOR A PARTICULAR PURPOSE.  See the
% GNU General Public License for more details. <http://www.gnu.org/licenses/>.
% 
% Please cite the following if you find the software or any of its components 
% helpful:
% 
% Ng, M.R.*, Besser, A.*, Brugge, J.S., Danuser, G. 
% Mapping the dynamics of force transduction at cell-cell junctions of 
% epithelial clusters. 
% eLife 2014;10.7554/eLife.03282 
% DOI:<http://dx.doi.org/10.7554/eLife.03282>

% initialize
path = [];
body = [];
no = [];
ext = [];

if nargin < 2
    separator = '';
end

% search for extension
[path,name,ext] = fileparts(fname);

% in the name: search for numbers that are possibly preceeded by the
% separator
[start dummy dummy dummy tokens] = regexp(name, [separator '(\d+)$']);
if ~isempty(tokens)
    tokens = tokens{1};
    no = tokens{1};
    body = name(1:start-1);
else
    body = name;
end


% % search for letters in remainder
% idxs=length(name);
% while(uint8(name(idxs))>47 && uint8(name(idxs))<58)
%    idxs = idxs-1;
% end;
% 
% % check whether this index points to an actual number
% if( length(name) ~= idxs )
%    no = name((idxs+1):length(name));
%    if(isempty(str2num(no)))
%       no = [];
%       error('unsupported filename format entered');
%    else
%       body = name(1:idxs);
%    end;
% else
%    body = name;
% end;

   
      
