# Supplementary material for: Mapping the dynamics of force transduction at cell–cell junctions of epithelial clusters
Source: eLife. 2014 Dec 5;3:e03282. doi: 10.7554/eLife.03282 (PMC4300730; doi:10.7554/eLife.03282)
Supplement: Source code 1. — DOI: http://dx.doi.org/10.7554/eLife.03282.024 [file elife03282s001.zip › eLife03282_cellCellForceAnalysis_codes/cutOutForceFieldManyCells/integrateForceField.m]

function [sumVec,sumMag,method,inpos,invec]=integrateForceField(fpos,fvec,bwMask,pixSize_mu,gridSpacing)
%
% Copyright (C) 2015 LCCB 
%
% This file is part of the cell-cell force analysis package (Ng, Besser et al.,
% eLife, 2014). 
% 
% The cell-cell force analysis package is free software: you can redistribute
% it and/or modify it under the terms of the GNU General Public License as 
% published by the Free Software Foundation, either version 3 of the License, or
% (at your option) any later version.
% 
% The cell-cell force analysis package is distributed in the hope that it will 
% be useful but WITHOUT ANY WARRANTY; without even the implied warranty of
% MERCHANTABILITY or FITNESS FOR A PARTICULAR PURPOSE.  See the
% GNU General Public License for more details. <http://www.gnu.org/licenses/>.
% 
% Please cite the following if you find the software or any of its components 
% helpful:
% 
% Ng, M.R.*, Besser, A.*, Brugge, J.S., Danuser, G. 
% Mapping the dynamics of force transduction at cell-cell junctions of 
% epithelial clusters. 
% eLife 2014;10.7554/eLife.03282 
% DOI:<http://dx.doi.org/10.7554/eLife.03282>

% forceField (fpos,fvec) and bwMask have to be in the same coordinate
% system!
if nargin > 4 && ~isempty(gridSpacing)
    method='noIntp';
else
    method='pixIntp';
    gridSpacing=1;
end

size1= max(fliplr(fpos));
size2=size(bwMask);
ImgSize=max(vertcat(size1,size2));

% extend the mask if smaller than the image:
if numel(bwMask)<prod(ImgSize)
    bwMask(ImgSize(1),ImgSize(2))=0;
end
%check_mat1= logical(cellMask);

if strcmp(method,'noIntp')
    if sum(sum(abs(fpos-round(fpos))))==0
        [inpos,invec]=findVectorFieldInMask(fpos,fvec,bwMask);
    else
        display('Use inpolygon');
        checkVector = inpolygon(fpos(:,1),fpos(:,2),bwMask(:,1),bwMask(:,2));
        
        inpos=fpos(checkVector,:);
        invec=fvec(checkVector,:);
    end
else
    % interpolate the force field on all pixel positions:
    fx_intp = TriScatteredInterp(fpos(:,1),fpos(:,2),fvec(:,1));
    fy_intp = TriScatteredInterp(fpos(:,1),fpos(:,2),fvec(:,2));
    
    % convert the bw-mask into x-y-positions:
    [ypos,xpos] = ind2sub(ImgSize,find(bwMask));
    
    % interpolate the force field on these positions:
    inpos = horzcat(xpos,ypos);
    invec(:,1)= fx_intp(xpos,ypos);
    invec(:,2)= fy_intp(xpos,ypos);
end

factor_Pa2nN=gridSpacing^2*pixSize_mu^2*10^(-3);

% This is the sum of all forces. In
% constrForceField.cell.stats.resForce.vec we store however the reaction
% force which '-' this value:
sumVec = sum(invec,1)*factor_Pa2nN;

sumMag = sum(sqrt(sum(invec.^2,2)))*factor_Pa2nN;
