# Supplementary material for: Mapping the dynamics of force transduction at cell–cell junctions of epithelial clusters
Source: eLife. 2014 Dec 5;3:e03282. doi: 10.7554/eLife.03282 (PMC4300730; doi:10.7554/eLife.03282)
Supplement: Source code 1. — DOI: http://dx.doi.org/10.7554/eLife.03282.024 [file elife03282s001.zip › eLife03282_cellCellForceAnalysis_codes/cutOutForceFieldManyCells/isOnCurve.m]

function on_off_list=isOnCurve(pnts,curve)
% This function finds points on a pixel-position curve.
%
% Copyright (C) 2015 LCCB 
%
% This file is part of the cell-cell force analysis package (Ng, Besser et al.,
% eLife, 2014). 
% 
% The cell-cell force analysis package is free software: you can redistribute
% it and/or modify it under the terms of the GNU General Public License as 
% published by the Free Software Foundation, either version 3 of the License, or
% (at your option) any later version.
% 
% The cell-cell force analysis package is distributed in the hope that it will 
% be useful but WITHOUT ANY WARRANTY; without even the implied warranty of
% MERCHANTABILITY or FITNESS FOR A PARTICULAR PURPOSE.  See the
% GNU General Public License for more details. <http://www.gnu.org/licenses/>.
% 
% Please cite the following if you find the software or any of its components 
% helpful:
% 
% Ng, M.R.*, Besser, A.*, Brugge, J.S., Danuser, G. 
% Mapping the dynamics of force transduction at cell-cell junctions of 
% epithelial clusters. 
% eLife 2014;10.7554/eLife.03282 
% DOI:<http://dx.doi.org/10.7554/eLife.03282>

minx=min(vertcat(pnts(:,1),curve(:,1)));
miny=min(vertcat(pnts(:,2),curve(:,2)));

pnts(:,1)=pnts(:,1)-minx+1;
pnts(:,2)=pnts(:,2)-miny+1;
curve(:,1)=curve(:,1)-minx+1;
curve(:,2)=curve(:,2)-miny+1;

maxx=max(vertcat(pnts(:,1),curve(:,1)));
maxy=max(vertcat(pnts(:,2),curve(:,2)));

I=false(maxy,maxx);
idCurve = sub2ind([maxy,maxx],curve(:,2),curve(:,1));
idPnts  = sub2ind([maxy,maxx], pnts(:,2), pnts(:,1));

% Fill the matrix with the curve values:
I(idCurve)=true;

% Read out the values for the points of interest:
on_off_list=I(idPnts);
