# Supplementary material for: Mapping the dynamics of force transduction at cell–cell junctions of epithelial clusters
Source: eLife. 2014 Dec 5;3:e03282. doi: 10.7554/eLife.03282 (PMC4300730; doi:10.7554/eLife.03282)
Supplement: Source code 1. — DOI: http://dx.doi.org/10.7554/eLife.03282.024 [file elife03282s001.zip › eLife03282_cellCellForceAnalysis_codes/cutOutForceFieldManyCells/removeDoublePoints.m]

function [curve]=removeDoublePoints(curve)
%
% Copyright (C) 2015 LCCB
%
% This file is part of the cell-cell force analysis package (Ng, Besser et al.,
% eLife, 2014).
%
% The cell-cell force analysis package is free software: you can redistribute
% it and/or modify it under the terms of the GNU General Public License as
% published by the Free Software Foundation, either version 3 of the License, or
% (at your option) any later version.
%
% The cell-cell force analysis package is distributed in the hope that it will
% be useful but WITHOUT ANY WARRANTY; without even the implied warranty of
% MERCHANTABILITY or FITNESS FOR A PARTICULAR PURPOSE.  See the
% GNU General Public License for more details. <http://www.gnu.org/licenses/>.
%
% Please cite the following if you find the software or any of its components
% helpful:
%
% Ng, M.R.*, Besser, A.*, Brugge, J.S., Danuser, G.
% Mapping the dynamics of force transduction at cell-cell junctions of
% epithelial clusters.
% eLife 2014;10.7554/eLife.03282
% DOI:<http://dx.doi.org/10.7554/eLife.03282>

n=size(curve,1);
i=1;
while i<n
    if compPts(curve(i,:),curve(i+1,:))
        curve(i+1,:)=[];
        n=n-1;
    else
        i=i+1;
    end
end
end
